# Supplementary material for: Comparative Genomic Analyses of Lactococcus garvieae Isolated from Bovine Mastitis in China
Source: Microbiol Spectr. 2023 May 8;11(3):e02995-22. doi: 10.1128/spectrum.02995-22 (PMC10269658; doi:10.1128/spectrum.02995-22)
Supplement: Supplemental file 1 — Table S1. Download spectrum.02995-22-s0001.xlsx, XLSX file, 0.02 MB [file spectrum.02995-22-s0001.xlsx]

## Sheet: prokaryotes
	Supplemental Table S1 Forty-seven high-quality L. garvieae assemblies from NCBI included in our study.
Bacteria;Terrabacteria group;Firmicutes	Name	Host	Country	BioSample	BioProject	Assembly	Level	Size(Mb)	GC%	Replicons	WGS	Scaffolds	CDS	Release Date	GenBank FTP	RefSeq FTP
Bacteria;Terrabacteria group;Firmicutes	FDAARGOS_929	Missing	Missing	SAMN13450459	PRJNA231221	GCA_016026695.1	Complete	2.08434	38.627	chromosome:NZ_CP065637.1/CP065637.1; plasmid unnamed:NZ_CP065636.1/CP065636.1		2	1986	2020-12-14T00:00:00Z	ftp://ftp.ncbi.nlm.nih.gov/genomes/all/GCA/016/026/695/GCA_016026695.1_ASM1602669v1	ftp://ftp.ncbi.nlm.nih.gov/genomes/all/GCF/016/026/695/GCF_016026695.1_ASM1602669v1
Bacteria;Terrabacteria group;Firmicutes	ATCC 49156	Yellowtail	Japan	SAMD00060911	PRJDA18705	GCA_000269925.1	Complete	1.95013	38.8	chromosome:NC_015930.1/AP009332.1		1	1882	2011-08-09T23:05:00Z	ftp://ftp.ncbi.nlm.nih.gov/genomes/all/GCA/000/269/925/GCA_000269925.1_ASM26992v1	ftp://ftp.ncbi.nlm.nih.gov/genomes/all/GCF/000/269/925/GCF_000269925.1_ASM26992v1
Bacteria;Terrabacteria group;Firmicutes	FDAARGOS_1063	Missing	Germany: Braunschweig	SAMN16357232	PRJNA231221	GCA_016128255.1	Complete	2.21307	37.7922	chromosome:NZ_CP066087.1/CP066087.1; plasmid unnamed1:NZ_CP066088.1/CP066088.1		2	2113	2020-12-20T00:00:00Z	ftp://ftp.ncbi.nlm.nih.gov/genomes/all/GCA/016/128/255/GCA_016128255.1_ASM1612825v1	ftp://ftp.ncbi.nlm.nih.gov/genomes/all/GCF/016/128/255/GCF_016128255.1_ASM1612825v1
Bacteria;Terrabacteria group;Firmicutes	IBB3403	Cattle	Poland	SAMN08793958	PRJNA445601	GCA_021329025.1	Complete	2.18964	38.3814	chromosome:NZ_CP028386.1/CP028386.1; plasmid pIBB3403.1:NZ_CP028387.1/CP028387.1; plasmid pIBB3403.2:NZ_CP028388.1/CP028388.1		3	2143	2021-12-30T00:00:00Z	ftp://ftp.ncbi.nlm.nih.gov/genomes/all/GCA/021/329/025/GCA_021329025.1_ASM2132902v1	ftp://ftp.ncbi.nlm.nih.gov/genomes/all/GCF/021/329/025/GCF_021329025.1_ASM2132902v1
Bacteria;Terrabacteria group;Firmicutes	FDAARGOS_1002	Missing	Missing	SAMN16357171	PRJNA231221	GCA_016127375.1	Complete	2.29216	37.8119	chromosome:NZ_CP066003.1/CP066003.1; plasmid unnamed1:NZ_CP066000.1/CP066000.1; plasmid unnamed2:NZ_CP066001.1/CP066001.1; plasmid unnamed3:NZ_CP066002.1/CP066002.1; plasmid unnamed4:NZ_CP066004.1/CP066004.1; plasmid unnamed5:NZ_CP066005.1/CP066005.1		6	2173	2020-12-20T00:00:00Z	ftp://ftp.ncbi.nlm.nih.gov/genomes/all/GCA/016/127/375/GCA_016127375.1_ASM1612737v1	ftp://ftp.ncbi.nlm.nih.gov/genomes/all/GCF/016/127/375/GCF_016127375.1_ASM1612737v1
Bacteria;Terrabacteria group;Firmicutes	Lg-Granada	Human endocarditis	Spain	SAMN21462875	PRJNA763925	GCA_020341655.1	Complete	2.14962	38.5824	chromosome:NZ_CP084377.1/CP084377.1; plasmid pLG50:NZ_CP084378.1/CP084378.1		2	2095	2021-10-07T00:00:00Z	ftp://ftp.ncbi.nlm.nih.gov/genomes/all/GCA/020/341/655/GCA_020341655.1_ASM2034165v1	ftp://ftp.ncbi.nlm.nih.gov/genomes/all/GCF/020/341/655/GCF_020341655.1_ASM2034165v1
Bacteria;Terrabacteria group;Firmicutes	FDAARGOS_893	Missing	Missing	SAMN13450423	PRJNA231221	GCA_016027715.1	Complete	2.11026	38.0573	chromosome:NZ_CP065691.1/CP065691.1; plasmid unnamed:NZ_CP065690.1/CP065690.1		2	1983	2020-12-14T00:00:00Z	ftp://ftp.ncbi.nlm.nih.gov/genomes/all/GCA/016/027/715/GCA_016027715.1_ASM1602771v1	ftp://ftp.ncbi.nlm.nih.gov/genomes/all/GCF/016/027/715/GCF_016027715.1_ASM1602771v1
Bacteria;Terrabacteria group;Firmicutes	FDAARGOS_1062	Missing	Missing	SAMN16357231	PRJNA231221	GCA_016128155.1	Complete	2.03467	38.4	chromosome:NZ_CP066074.1/CP066074.1		1	1958	2020-12-20T00:00:00Z	ftp://ftp.ncbi.nlm.nih.gov/genomes/all/GCA/016/128/155/GCA_016128155.1_ASM1612815v1	ftp://ftp.ncbi.nlm.nih.gov/genomes/all/GCF/016/128/155/GCF_016128155.1_ASM1612815v1
Bacteria;Terrabacteria group;Firmicutes	122061	yellowtai	Japan	SAMD00046983	PRJDB4555	GCA_002355575.1	Complete	2.00011	38.1748	chromosome:NZ_AP017373.1/AP017373.1; plasmid pNALG-1:NZ_AP017399.1/AP017399.1		2	1859	2016-05-18T00:00:00Z	ftp://ftp.ncbi.nlm.nih.gov/genomes/all/GCA/002/355/575/GCA_002355575.1_ASM235557v1	ftp://ftp.ncbi.nlm.nih.gov/genomes/all/GCF/002/355/575/GCF_002355575.1_ASM235557v1
Bacteria;Terrabacteria group;Firmicutes	JJJN1	Planiliza haematocheilus	South Korea	SAMN08435054	PRJNA432118	GCA_004328725.1	Complete	1.96593	38.8	chromosome:NZ_CP026502.1/CP026502.1		1	1829	2019-03-06T00:00:00Z	ftp://ftp.ncbi.nlm.nih.gov/genomes/all/GCA/004/328/725/GCA_004328725.1_ASM432872v1	ftp://ftp.ncbi.nlm.nih.gov/genomes/all/GCF/004/328/725/GCF_004328725.1_ASM432872v1
Bacteria;Terrabacteria group;Firmicutes	LG728	Human feces	China:Hangzhou	SAMN18086910	PRJNA705383	GCA_017309485.1	Complete	2.13039	38.6487	chromosome:NZ_CP071285.1/CP071285.1; plasmid unnamed1:NZ_CP071287.1/CP071287.1; plasmid unnamed2:NZ_CP071288.1/CP071288.1; plasmid unnamed3:NZ_CP071289.1/CP071289.1; plasmid pLG728-optrA:NZ_CP071286.1/CP071286.1		5	1961	2021-03-09T00:00:00Z	ftp://ftp.ncbi.nlm.nih.gov/genomes/all/GCA/017/309/485/GCA_017309485.1_ASM1730948v1	ftp://ftp.ncbi.nlm.nih.gov/genomes/all/GCF/017/309/485/GCF_017309485.1_ASM1730948v1
Bacteria;Terrabacteria group;Firmicutes	LG791	Human feces	China:Hangzhou	SAMN18086911	PRJNA705383	GCA_017309505.1	Complete	2.01417	38.6577	chromosome:NZ_CP071290.1/CP071290.1; plasmid unnamed1:NZ_CP071292.1/CP071292.1; plasmid pLG791-optrA:NZ_CP071291.1/CP071291.1		3	1875	2021-03-09T00:00:00Z	ftp://ftp.ncbi.nlm.nih.gov/genomes/all/GCA/017/309/505/GCA_017309505.1_ASM1730950v1	ftp://ftp.ncbi.nlm.nih.gov/genomes/all/GCF/017/309/505/GCF_017309505.1_ASM1730950v1
Bacteria;Terrabacteria group;Firmicutes	Lg2	Yellowtail	Japan	SAMD00060912	PRJDA18707	GCA_000269945.1	Complete	1.96396	38.8	chromosome:NC_017490.1/AP009333.1		1	1897	2011-08-09T23:05:00Z	ftp://ftp.ncbi.nlm.nih.gov/genomes/all/GCA/000/269/945/GCA_000269945.1_ASM26994v1	ftp://ftp.ncbi.nlm.nih.gov/genomes/all/GCF/000/269/945/GCF_000269945.1_ASM26994v1
Bacteria;Terrabacteria group;Firmicutes	DSM20684	Bovine mastitis	Missing	SAMN03267151	PRJNA270383	GCA_002441675.1	Contig	2.02312	38.5		JXJV01	71	1920	2017-10-04T00:00:00Z	ftp://ftp.ncbi.nlm.nih.gov/genomes/all/GCA/002/441/675/GCA_002441675.1_ASM244167v1	ftp://ftp.ncbi.nlm.nih.gov/genomes/all/GCF/002/441/675/GCF_002441675.1_ASM244167v1
Bacteria;Terrabacteria group;Firmicutes	CCUG32208T	Mastitis	UK	SAMN12771126	PRJNA563568	GCA_008692985.1	Contig	2.04365	38.5		VXKD01	48	1921	2019-09-24T00:00:00Z	ftp://ftp.ncbi.nlm.nih.gov/genomes/all/GCA/008/692/985/GCA_008692985.1_ASM869298v1	ftp://ftp.ncbi.nlm.nih.gov/genomes/all/GCF/008/692/985/GCF_008692985.1_ASM869298v1
Bacteria;Terrabacteria group;Firmicutes	NBRC 100934	Cattle	Missing	SAMD00000361	PRJDB424	GCA_000739975.1	Contig	2.02835	38.5		BBJW01	56	1925	2014-08-02T00:00:00Z	ftp://ftp.ncbi.nlm.nih.gov/genomes/all/GCA/000/739/975/GCA_000739975.1_ASM73997v1	ftp://ftp.ncbi.nlm.nih.gov/genomes/all/GCF/000/739/975/GCF_000739975.1_ASM73997v1
Bacteria;Terrabacteria group;Firmicutes	M14	Fermented cow milk	Algeria	SAMEA2766081	PRJEB7069	GCA_000820425.1	Contig	2.2537	37.7		CCXC01	13	2184	2014-10-21T00:00:00Z	ftp://ftp.ncbi.nlm.nih.gov/genomes/all/GCA/000/820/425/GCA_000820425.1_PRJEB6736_assembly_1	ftp://ftp.ncbi.nlm.nih.gov/genomes/all/GCF/000/820/425/GCF_000820425.1_PRJEB6736_assembly_1
Bacteria;Terrabacteria group;Firmicutes	PAQ102015-99	Rainbow trout	USA	SAMN04958039	PRJNA320828	GCA_001645775.1	Contig	2.06836	38		LXWL01	14	1934	2016-05-17T00:00:00Z	ftp://ftp.ncbi.nlm.nih.gov/genomes/all/GCA/001/645/775/GCA_001645775.1_PAQ99-XT	ftp://ftp.ncbi.nlm.nih.gov/genomes/all/GCF/001/645/775/GCF_001645775.1_PAQ99-XT
Bacteria;Terrabacteria group;Firmicutes	TILSE2	Tilapia	Singapore	SAMN10318961	PRJNA497768	GCA_011365045.1	Contig	2.1512	38.7		SDHP01	17	2019	2020-03-16T00:00:00Z	ftp://ftp.ncbi.nlm.nih.gov/genomes/all/GCA/011/365/045/GCA_011365045.1_ASM1136504v1	ftp://ftp.ncbi.nlm.nih.gov/genomes/all/GCF/011/365/045/GCF_011365045.1_ASM1136504v1
Bacteria;Terrabacteria group;Firmicutes	TILSE6	Tilapia	Singapore	SAMN10266056	PRJNA497768	GCA_011365245.1	Contig	2.1746	38.6		SDHH01	33	2045	2020-03-16T00:00:00Z	ftp://ftp.ncbi.nlm.nih.gov/genomes/all/GCA/011/365/245/GCA_011365245.1_ASM1136524v1	ftp://ftp.ncbi.nlm.nih.gov/genomes/all/GCF/011/365/245/GCF_011365245.1_ASM1136524v1
Bacteria;Terrabacteria group;Firmicutes	CT2	Bighead Carp	Singapore	SAMN10318953	PRJNA497768	GCA_011365165.1	Contig	2.08617	37.9		SDHN01	37	1898	2020-03-16T00:00:00Z	ftp://ftp.ncbi.nlm.nih.gov/genomes/all/GCA/011/365/165/GCA_011365165.1_ASM1136516v1	ftp://ftp.ncbi.nlm.nih.gov/genomes/all/GCF/011/365/165/GCF_011365165.1_ASM1136516v1
Bacteria;Terrabacteria group;Firmicutes	1001287H_170206_H11	Human feces	USA	SAMN15532951	PRJNA637878	GCA_015548535.1	Contig	2.02241	38.7		JADMXE01	26	1904	2020-11-17T00:00:00Z	ftp://ftp.ncbi.nlm.nih.gov/genomes/all/GCA/015/548/535/GCA_015548535.1_ASM1554853v1	ftp://ftp.ncbi.nlm.nih.gov/genomes/all/GCF/015/548/535/GCF_015548535.1_ASM1554853v1
Bacteria;Terrabacteria group;Firmicutes	INF126	Montenegrin brine cheese	Montenegro	SAMN19004952	PRJNA727069	GCA_018348525.1	Contig	2.23962	38.5		JAGYXD01	148	2203	2021-05-12T00:00:00Z	ftp://ftp.ncbi.nlm.nih.gov/genomes/all/GCA/018/348/525/GCA_018348525.1_ASM1834852v1	ftp://ftp.ncbi.nlm.nih.gov/genomes/all/GCF/018/348/525/GCF_018348525.1_ASM1834852v1
Bacteria;Terrabacteria group;Firmicutes	A1	Soil	USA:Ohio	SAMN06640869	PRJNA380338	GCA_002077975.1	Contig	2.03895	38		NBBK01	25	1931	2017-04-03T00:00:00Z	ftp://ftp.ncbi.nlm.nih.gov/genomes/all/GCA/002/077/975/GCA_002077975.1_ASM207797v1	ftp://ftp.ncbi.nlm.nih.gov/genomes/all/GCF/002/077/975/GCF_002077975.1_ASM207797v1
Bacteria;Terrabacteria group;Firmicutes	KS1546	Cow milk	Kosovo	SAMN04521255	PRJNA290549	GCA_003025215.1	Contig	2.17544	37.8		LTDA01	31	2074	2018-03-30T00:00:00Z	ftp://ftp.ncbi.nlm.nih.gov/genomes/all/GCA/003/025/215/GCA_003025215.1_ASM302521v1	ftp://ftp.ncbi.nlm.nih.gov/genomes/all/GCF/003/025/215/GCF_003025215.1_ASM302521v1
Bacteria;Terrabacteria group;Firmicutes	MGYG-HGUT-00230	Human gut	China	SAMEA5849732	PRJEB33885	GCA_902364575.1	Scaffold	1.98236	38.3		CABJEF01	19	1830	2019-08-12T00:00:00Z	ftp://ftp.ncbi.nlm.nih.gov/genomes/all/GCA/902/364/575/GCA_902364575.1_MGYG-HGUT-00230	ftp://ftp.ncbi.nlm.nih.gov/genomes/all/GCF/902/364/575/GCF_902364575.1_MGYG-HGUT-00230
Bacteria;Terrabacteria group;Firmicutes	RTCLI04	Rainbow trout	India: Uttarakhand	SAMN10518796	PRJNA508270	GCA_006782925.1	Contig	2.05489	38.6		RSFD01	35	1914	2019-07-09T00:00:00Z	ftp://ftp.ncbi.nlm.nih.gov/genomes/all/GCA/006/782/925/GCA_006782925.1_ASM678292v1	ftp://ftp.ncbi.nlm.nih.gov/genomes/all/GCF/006/782/925/GCF_006782925.1_ASM678292v1
Bacteria;Terrabacteria group;Firmicutes	M79	Missing	Missing	SAMN05216438	PRJEB17458	GCA_900114555.1	Scaffold	2.16016	38.6		FOTJ01	36	2032	2016-10-31T00:00:00Z	ftp://ftp.ncbi.nlm.nih.gov/genomes/all/GCA/900/114/555/GCA_900114555.1_IMG-taxon_2651870362_annotated_assembly	ftp://ftp.ncbi.nlm.nih.gov/genomes/all/GCF/900/114/555/GCF_900114555.1_IMG-taxon_2651870362_annotated_assembly
Bacteria;Terrabacteria group;Firmicutes	FISHB	Fish	Singapore	SAMN10318960	PRJNA497768	GCA_011365125.1	Contig	2.08373	38		SDHO01	34	1905	2020-03-16T00:00:00Z	ftp://ftp.ncbi.nlm.nih.gov/genomes/all/GCA/011/365/125/GCA_011365125.1_ASM1136512v1	ftp://ftp.ncbi.nlm.nih.gov/genomes/all/GCF/011/365/125/GCF_011365125.1_ASM1136512v1
Bacteria;Terrabacteria group;Firmicutes	lg38	Okinawan-style tofu.	Japan:okinawa	SAMD00228903	PRJDB9871	GCA_013374035.1	Scaffold	2.24305	38.4		BLXU01	73	2150	2020-06-16T21:08:00Z	ftp://ftp.ncbi.nlm.nih.gov/genomes/all/GCA/013/374/035/GCA_013374035.1_ASM1337403v1	ftp://ftp.ncbi.nlm.nih.gov/genomes/all/GCF/013/374/035/GCF_013374035.1_ASM1337403v1
Bacteria;Terrabacteria group;Firmicutes	DM12426	Human figer tissue	Singapore	SAMN10266048	PRJNA497768	GCA_011365105.1	Contig	2.11552	37.8		SDHQ01	40	1947	2020-03-16T00:00:00Z	ftp://ftp.ncbi.nlm.nih.gov/genomes/all/GCA/011/365/105/GCA_011365105.1_ASM1136510v1	ftp://ftp.ncbi.nlm.nih.gov/genomes/all/GCF/011/365/105/GCF_011365105.1_ASM1136510v1
Bacteria;Terrabacteria group;Firmicutes	DB24910	Human blood	Singapore	SAMN10312066	PRJNA497768	GCA_011365225.1	Contig	1.99738	38		SDHJ01	35	1833	2020-03-16T00:00:00Z	ftp://ftp.ncbi.nlm.nih.gov/genomes/all/GCA/011/365/225/GCA_011365225.1_ASM1136522v1	ftp://ftp.ncbi.nlm.nih.gov/genomes/all/GCF/011/365/225/GCF_011365225.1_ASM1136522v1
Bacteria;Terrabacteria group;Firmicutes	Lg-ilsanpaik-gs201105	Human gall bladder	South Korea	SAMN02951679	PRJNA257444	GCA_000978865.1	Contig	1.95888	38.1		JPUJ01	53	1841	2015-04-23T00:00:00Z	ftp://ftp.ncbi.nlm.nih.gov/genomes/all/GCA/000/978/865/GCA_000978865.1_ASM97886v1	ftp://ftp.ncbi.nlm.nih.gov/genomes/all/GCF/000/978/865/GCF_000978865.1_ASM97886v1
Bacteria;Terrabacteria group;Firmicutes	EP01	Eclipta prostrate	China: Tianjin	SAMN13164043	PRJNA582067	GCA_016758115.1	Contig	2.30188	39.1		WIVG01	129	2083	2021-01-27T00:00:00Z	ftp://ftp.ncbi.nlm.nih.gov/genomes/all/GCA/016/758/115/GCA_016758115.1_ASM1675811v1	ftp://ftp.ncbi.nlm.nih.gov/genomes/all/GCF/016/758/115/GCF_016758115.1_ASM1675811v1
Bacteria;Terrabacteria group;Firmicutes	IPLA 31405	Spanish l cheese Casin	Spain	SAMN02470077	PRJNA161657	GCA_000269705.1	Contig	2.05231	38.5		AKFO01	23	1991	2012-06-17T00:00:00Z	ftp://ftp.ncbi.nlm.nih.gov/genomes/all/GCA/000/269/705/GCA_000269705.1_ASM26970v1	ftp://ftp.ncbi.nlm.nih.gov/genomes/all/GCF/000/269/705/GCF_000269705.1_ASM26970v1
Bacteria;Terrabacteria group;Firmicutes	UNIUD074	Oncorhynchus mykiss	Italy	SAMN02471926	PRJNA66291	GCA_000212475.2	Contig	2.17147	38.7		AFHF01	25	2067	2011-05-05T00:00:00Z	ftp://ftp.ncbi.nlm.nih.gov/genomes/all/GCA/000/212/475/GCA_000212475.2_LacGar1.0	ftp://ftp.ncbi.nlm.nih.gov/genomes/all/GCF/000/212/475/GCF_000212475.1_LacGar1.0
Bacteria;Terrabacteria group;Firmicutes	I113	Pork meat	Spain	SAMN02471889	PRJNA174282	GCA_000305975.1	Contig	2.17873	37.9		AMFD01	49	2066	2012-10-17T00:00:00Z	ftp://ftp.ncbi.nlm.nih.gov/genomes/all/GCA/000/305/975/GCA_000305975.1_LgarvI113_1.0	ftp://ftp.ncbi.nlm.nih.gov/genomes/all/GCF/000/305/975/GCF_000305975.1_LgarvI113_1.0
Bacteria;Terrabacteria group;Firmicutes	DCC43	Mallard duck intestine	Norway	SAMN02470721	PRJNA174841	GCA_000300795.2	Contig	2.239	37.8		AMQS01	67	2189	2012-10-01T00:00:00Z	ftp://ftp.ncbi.nlm.nih.gov/genomes/all/GCA/000/300/795/GCA_000300795.2_LgDCC43_1.0	ftp://ftp.ncbi.nlm.nih.gov/genomes/all/GCF/000/300/795/GCF_000300795.2_LgDCC43_1.0
Bacteria;Terrabacteria group;Firmicutes	TB25	Cow cheese	Italy	SAMN02471887	PRJNA73569	GCA_000236515.3	Contig	2.00889	38.1		AGQX01	91	1957	2011-12-01T00:00:00Z	ftp://ftp.ncbi.nlm.nih.gov/genomes/all/GCA/000/236/515/GCA_000236515.3_LgarvieTb25_1.0	ftp://ftp.ncbi.nlm.nih.gov/genomes/all/GCF/000/236/515/GCF_000236515.2_LgarvieTb25_1.0
Bacteria;Terrabacteria group;Firmicutes	Tac2	Turkey meat	Spain	SAMN02471886	PRJNA174284	GCA_000305995.1	Contig	2.24286	38.2		AMFE01	97	2105	2012-10-17T00:00:00Z	ftp://ftp.ncbi.nlm.nih.gov/genomes/all/GCA/000/305/995/GCA_000305995.1_LgarvTac2_1.0	ftp://ftp.ncbi.nlm.nih.gov/genomes/all/GCF/000/305/995/GCF_000305995.1_LgarvTac2_1.0
Bacteria;Terrabacteria group;Firmicutes	21881	Human blood	Japan	SAMN02469656	PRJNA63669	GCA_000205485.2	Contig	2.1643	37.9		AFCC01	91	2123	2011-04-20T00:00:00Z	ftp://ftp.ncbi.nlm.nih.gov/genomes/all/GCA/000/205/485/GCA_000205485.2_ASM20548v2	ftp://ftp.ncbi.nlm.nih.gov/genomes/all/GCF/000/205/485/GCF_000205485.1_ASM20548v2
Bacteria;Terrabacteria group;Firmicutes	8831	Rainbow trout	Spain	SAMN02469657	PRJNA59787	GCA_000213885.2	Contig	2.08593	38		AFCD01	87	1978	2011-05-17T00:00:00Z	ftp://ftp.ncbi.nlm.nih.gov/genomes/all/GCA/000/213/885/GCA_000213885.2_ASM21388v2	ftp://ftp.ncbi.nlm.nih.gov/genomes/all/GCF/000/213/885/GCF_000213885.1_ASM21388v2
Bacteria;Terrabacteria group;Firmicutes	LG9	Rainbow trout	Italy	SAMN02471888	PRJNA73567	GCA_000236535.3	Contig	2.08227	38.5		AGQY01	139	2045	2011-12-01T00:00:00Z	ftp://ftp.ncbi.nlm.nih.gov/genomes/all/GCA/000/236/535/GCA_000236535.3_LgarvieLg9_1.0	ftp://ftp.ncbi.nlm.nih.gov/genomes/all/GCF/000/236/535/GCF_000236535.2_LgarvieLg9_1.0
Bacteria;Terrabacteria group;Firmicutes	UBA5784	Other	USA	SAMN06457617	PRJNA348753	GCA_002427645.1	Scaffold	2.02589	38.6		DIEC01	22	0	2017-10-03T00:00:00Z	ftp://ftp.ncbi.nlm.nih.gov/genomes/all/GCA/002/427/645/GCA_002427645.1_ASM242764v1
Bacteria;Terrabacteria group;Firmicutes	UBA11300	Other	Austlia	SAMN08020473	PRJNA417962	GCA_003531255.1	Scaffold	1.95283	38.6		DQHM01	22	1892	2018-09-10T00:00:00Z	ftp://ftp.ncbi.nlm.nih.gov/genomes/all/GCA/003/531/255/GCA_003531255.1_ASM353125v1
	MGBC116427	Mouse gut metagenome	USA	SAMEA8805291	PRJEB45234	GCA_910579895.1	Scaffold	1.94106	38.8		CAJTWJ01	29	0	2021-07-06T00:00:00Z	ftp://ftp.ncbi.nlm.nih.gov/genomes/all/GCA/910/579/895/GCA_910579895.1_MGBC116427
