# Supplementary material for: Comparative Genomic Analyses of Lactococcus garvieae Isolated from Bovine Mastitis in China
Source: Microbiol Spectr. 2023 May 8;11(3):e02995-22. doi: 10.1128/spectrum.02995-22 (PMC10269658; doi:10.1128/spectrum.02995-22)
Supplement: Supplemental file 2 — Table S2. Download spectrum.02995-22-s0002.xlsx, XLSX file, 0.2 MB [file spectrum.02995-22-s0002.xlsx]

## Sheet: lac_virulence_gene
Supplemental Table S2 Putative virulence genes blast results of 86 L. garvieae isolates.
#File	Sequence	Start	End	Strand	Gene	Coverage	Coverage_Map	Gaps	%Coverage	%Identity	Database	Accession	Product	Resistance
1001287H_170206_H11.fa	NZ_JADMXE010000001.1	98851	100956	-	feoB	1-2106/2106	===============	0/0	100	99.48	lac_VF_0428		feoB putative_ferrous_iron_trasnporter_LCGL_RS10540_BNC_017490.1:c108692-106587 Lactococcus garvieae Lg2
1001287H_170206_H11.fa	NZ_JADMXE010000001.1	100969	101430	-	feoA	1-462/462	===============	0/0	100	99.57	lac_VF_0428		feoA putative_ferrous_iron_trasnporter__LCGL_RS10545_NC_017490.1:c109166-108705 Lactococcus garvieae Lg2
1001287H_170206_H11.fa	NZ_JADMXE010000001.1	214241	219368	+	Adhesin	1-5146/5146	========/======	3/20	99.63	97.81	lac_VF_0428		Adhesin NCBI name = Cell surface protein (putative Adhesin ) LCGL_RS11015 NC_017490.1:189794-194939 Lactococcus garvieae Lg2 complete genome old_locus_tag=LCGL_0196 paper-Morita
1001287H_170206_H11.fa	NZ_JADMXE010000001.1	313120	313728	+	Superoxide_dismutase	1-609/609	===============	0/0	100	99.02	lac_VF_0428		Superoxide_dismutase LCGL_RS11445_NC_017490.1:289210-289818 Lactococcus garvieae Lg2 old_locus_tag=LCGL_0285
1001287H_170206_H11.fa	NZ_JADMXE010000001.1	357136	357789	-	hemolysin1	1-654/654	===============	0/0	100	98.62	lac_VF_0428		hemolysin1 LCGL_RS11635F NC_017490.1:c332295-331642 Lactococcus garvieae Lg2 complete genome old_locus_tag=LCGL_0323
1001287H_170206_H11.fa	NZ_JADMXE010000002.1	167064	169172	+	LPxTG-1	1-2109/2109	===============	0/0	100	98.67	lac_VF_0428		LPxTG-1 LCGL_RS14985_NC_017490.1:1023654-1025762 Lactococcus garvieae Lg2 old_locus_tag= LCGL_1005
1001287H_170206_H11.fa	NZ_JADMXE010000003.1	4165	5493	+	hemolysin2	1-1329/1329	===============	0/0	100	98.72	lac_VF_0428		hemolysin2 LCGL_RS11890:382251-383579 Lactococcus garvieae Lg2 complete genome old_locus_tag=LCGL_0374
1001287H_170206_H11.fa	NZ_JADMXE010000003.1	148602	149384	+	fecE	1-783/783	===============	0/0	100	98.98	lac_VF_0428		fecE putative_iron_transporter_LCGL_RS12640_NC_017490.1:544393-545175 Lactococcus garvieae Lg2 old_locus_tag=LCGL_0527
1001287H_170206_H11.fa	NZ_JADMXE010000003.1	149374	150324	+	fecC	1-951/951	===============	0/0	100	99.58	lac_VF_0428		fecC putative_iron_transporter_LCGL_RS12645NC_017490.1:545165-546115 Lactococcus garvieae Lg2 old_locus_tag=LCGL_0528
1001287H_170206_H11.fa	NZ_JADMXE010000003.1	150321	151259	+	fecD	1-939/939	===============	0/0	100	99.15	lac_VF_0428		fecD putative_iron_transporter_LCGL_RS12650_NC_017490.1:546112-547050 Lactococcus garvieae Lg2 old_locus_tag=LCGL_0529
1001287H_170206_H11.fa	NZ_JADMXE010000003.1	151271	152212	+	fecB	1-942/942	===============	0/0	100	99.47	lac_VF_0428		fecB putative_iron_transporter(iron-heme_siderophore_like)_LCGL_RS12655_NC_017490.1:547062-548003 Lactococcus garvieae Lg2 old_locus_tag=LCGL_0530
1001287H_170206_H11.fa	NZ_JADMXE010000003.1	216253	217062	+	hemolysin3	1-810/810	===============	0/0	100	99.26	lac_VF_0428		hemolysin3 Name=LCGL_RS12985 615478-616287 Lactococcus garvieae Lg2 complete genome old_locus_tag = LCGL_0597
1001287H_170206_H11.fa	NZ_JADMXE010000004.1	8495	9271	-	fepC	1-777/777	===============	0/0	100	98.58	lac_VF_0428		fepC putative_ferric_iron_ABC_transporter_LCGL_RS18060_NC_017490.1:c1595008-1594232 Lactococcus garvieae Lg2 LCHL_1621
1001287H_170206_H11.fa	NZ_JADMXE010000004.1	9273	10292	-	fepD	1-1020/1020	===============	0/0	100	99.31	lac_VF_0428		fepD putative_ferric_iron_ABC_transporter_LCGL_RS18065_NC_017490.1:c1596029-1595010 Lactococcus garvieae Lg2 LCHL_1622
1001287H_170206_H11.fa	NZ_JADMXE010000004.1	10270	11211	-	fepB	1-942/942	===============	0/0	100	99.58	lac_VF_0428		fepB putative_ferric_iron_ABC_transporter_LCGL_RS18070_NC_017490.1:c1596948-1596007 Lactococcus garvieae Lg2 LCHL_1623
1001287H_170206_H11.fa	NZ_JADMXE010000004.1	61170	62939	-	LPxTG-4	1-1770/1770	===============	0/0	100	98.08	lac_VF_0428		LPxTG-4 LCGL_RS18320_NC_017490.1:c1648641-1646872 Lactococcus garvieae Lg2 old_locus_tag=LCGL_1672
1001287H_170206_H11.fa	NZ_JADMXE010000004.1	120919	122208	+	Putative_collagenase	1-1290/1290	===============	0/0	100	98.84	lac_VF_0428		Putative_collagenase NCBI name = U32 family peptidase LCGL_RS18575_NC_017490.1:1699976-1701265 Lactococcus garvieae Lg2 old_locus_tag=LCGL_1724
1001287H_170206_H11.fa	NZ_JADMXE010000005.1	52166	53788	-	Adhesin_Pav	1-1623/1623	===============	0/0	100	98.95	lac_VF_0428		Adhesin_Pav NCBI name = Putative_fibronectin-binding_protein_LCGL_RS16560 NC_017490.1:1326392-1328014 Lactococcus garvieae Lg2 LCGL_1330
1001287H_170206_H11.fa	NZ_JADMXE010000005.1	74151	74881	+	Sortase_A	2-732/732	===============	0/0	99.86	99.32	lac_VF_0428		Sortase_A LCGL_RS16475_NC_017490.1:c1306046-1305315 Lactococcus garvieae Lg2
1001287H_170206_H11.fa	NZ_JADMXE010000006.1	64198	65535	+	NADH_oxidase	1-1338/1338	===============	0/0	100	98.88	lac_VF_0428		NADH_oxidase LCGL_RS13300_NC_017490.1:678241-679578 Lactococcus garvieae Lg2
1001287H_170206_H11.fa	NZ_JADMXE010000007.1	4110	5120	+	Glyceraldehyde-3-phosphate_dehydrogenase	1-1011/1011	===============	0/0	100	99.9	lac_VF_0428		Glyceraldehyde-3-phosphate_dehydrogenase LCGL_RS19790_NC_017490.1:c1929013-1928003 Lactococcus garvieae Lg2
1001287H_170206_H11.fa	NZ_JADMXE010000009.1	32858	33172	-	LPxTG-6	1-315/315	===============	0/0	100	98.41	lac_VF_0428		LPxTG-6 LPxTG_surface_protein_LCGL_RS14195_NC_017490.1:870285-870599 Lactococcus garvieae Lg2 old_locus_tag= LCGL_0844
1001287H_170206_H11.fa	NZ_JADMXE010000012.1	9918	10847	+	Adhesin_PsaA	1-930/930	===============	0/0	100	97.96	lac_VF_0428		Adhesin_PsaA NCBI_name = metal_ABC_transporter_substrate-binding_protein LCGL_RS17525 NC_017490.1:1502838-1503767 Lactococcus garvieae Lg2 complete genome old_locus_tag=LCGL_1533
1001287H_170206_H11.fa	NZ_JADMXE010000017.1	6920	8632	-	Phosphoglucomutase	1-1713/1713	===============	0/0	100	98.95	lac_VF_0428		Phosphoglucomutase LCGL_RS17840_NC_017490.1:1558243-1559955 Lactococcus garvieae Lg2 ld_locus_tag=LCGL_1596
1001287H_170206_H11.fa	NZ_JADMXE010000021.1	3369	4670	+	Enolase	1-1302/1302	===============	0/0	100	99.92	lac_VF_0428		Enolase LCGL_RS17440_NC_017490.1:c1490708-1489407 Lactococcus garvieae Lg2
122061.fa	NZ_AP017373.1	348193	348507	-	LPxTG-6	1-315/315	===============	0/0	100	87.3	lac_VF_0428		LPxTG-6 LPxTG_surface_protein_LCGL_RS14195_NC_017490.1:870285-870599 Lactococcus garvieae Lg2 old_locus_tag= LCGL_0844
122061.fa	NZ_AP017373.1	507647	508377	-	Sortase_A	2-732/732	===============	0/0	99.86	89.33	lac_VF_0428		Sortase_A LCGL_RS16475_NC_017490.1:c1306046-1305315 Lactococcus garvieae Lg2
122061.fa	NZ_AP017373.1	528984	530606	+	Adhesin_Pav	1-1623/1623	===============	0/0	100	91.13	lac_VF_0428		Adhesin_Pav NCBI name = Putative_fibronectin-binding_protein_LCGL_RS16560 NC_017490.1:1326392-1328014 Lactococcus garvieae Lg2 LCGL_1330
122061.fa	NZ_AP017373.1	617988	618797	-	hemolysin3	1-810/810	===============	0/0	100	89.63	lac_VF_0428		hemolysin3 Name=LCGL_RS12985 615478-616287 Lactococcus garvieae Lg2 complete genome old_locus_tag = LCGL_0597
122061.fa	NZ_AP017373.1	677983	678923	-	fecB	1-941/942	===============	0/0	99.89	93.31	lac_VF_0428		fecB putative_iron_transporter(iron-heme_siderophore_like)_LCGL_RS12655_NC_017490.1:547062-548003 Lactococcus garvieae Lg2 old_locus_tag=LCGL_0530
122061.fa	NZ_AP017373.1	678935	679873	-	fecD	1-939/939	===============	0/0	100	88.07	lac_VF_0428		fecD putative_iron_transporter_LCGL_RS12650_NC_017490.1:546112-547050 Lactococcus garvieae Lg2 old_locus_tag=LCGL_0529
122061.fa	NZ_AP017373.1	679870	680820	-	fecC	1-951/951	===============	0/0	100	88.43	lac_VF_0428		fecC putative_iron_transporter_LCGL_RS12645NC_017490.1:545165-546115 Lactococcus garvieae Lg2 old_locus_tag=LCGL_0528
122061.fa	NZ_AP017373.1	680810	681592	-	fecE	1-783/783	===============	0/0	100	92.85	lac_VF_0428		fecE putative_iron_transporter_LCGL_RS12640_NC_017490.1:544393-545175 Lactococcus garvieae Lg2 old_locus_tag=LCGL_0527
122061.fa	NZ_AP017373.1	819606	820934	-	hemolysin2	1-1329/1329	===============	0/0	100	94.88	lac_VF_0428		hemolysin2 LCGL_RS11890:382251-383579 Lactococcus garvieae Lg2 complete genome old_locus_tag=LCGL_0374
122061.fa	NZ_AP017373.1	871463	872116	+	hemolysin1	1-654/654	===============	0/0	100	89.75	lac_VF_0428		hemolysin1 LCGL_RS11635F NC_017490.1:c332295-331642 Lactococcus garvieae Lg2 complete genome old_locus_tag=LCGL_0323
122061.fa	NZ_AP017373.1	909681	910289	-	Superoxide_dismutase	1-609/609	===============	0/0	100	96.39	lac_VF_0428		Superoxide_dismutase LCGL_RS11445_NC_017490.1:289210-289818 Lactococcus garvieae Lg2 old_locus_tag=LCGL_0285
122061.fa	NZ_AP017373.1	1096792	1097253	+	feoA	1-462/462	===============	0/0	100	87.66	lac_VF_0428		feoA putative_ferrous_iron_trasnporter__LCGL_RS10545_NC_017490.1:c109166-108705 Lactococcus garvieae Lg2
122061.fa	NZ_AP017373.1	1097266	1099371	+	feoB	1-2106/2106	===============	0/0	100	90.12	lac_VF_0428		feoB putative_ferrous_iron_trasnporter_LCGL_RS10540_BNC_017490.1:c108692-106587 Lactococcus garvieae Lg2
122061.fa	NZ_AP017373.1	1247106	1248116	+	Glyceraldehyde-3-phosphate_dehydrogenase	1-1011/1011	===============	0/0	100	99.41	lac_VF_0428		Glyceraldehyde-3-phosphate_dehydrogenase LCGL_RS19790_NC_017490.1:c1929013-1928003 Lactococcus garvieae Lg2
122061.fa	NZ_AP017373.1	1495077	1496366	-	Putative_collagenase	1-1290/1290	===============	0/0	100	93.33	lac_VF_0428		Putative_collagenase NCBI name = U32 family peptidase LCGL_RS18575_NC_017490.1:1699976-1701265 Lactococcus garvieae Lg2 old_locus_tag=LCGL_1724
122061.fa	NZ_AP017373.1	1602424	1603365	+	fepB	1-942/942	========/======	4/4	99.79	86.23	lac_VF_0428		fepB putative_ferric_iron_ABC_transporter_LCGL_RS18070_NC_017490.1:c1596948-1596007 Lactococcus garvieae Lg2 LCHL_1623
122061.fa	NZ_AP017373.1	1603343	1604362	+	fepD	1-1020/1020	===============	0/0	100	83.33	lac_VF_0428		fepD putative_ferric_iron_ABC_transporter_LCGL_RS18065_NC_017490.1:c1596029-1595010 Lactococcus garvieae Lg2 LCHL_1622
122061.fa	NZ_AP017373.1	1604364	1605139	+	fepC	1-776/777	===============	0/0	99.87	84.15	lac_VF_0428		fepC putative_ferric_iron_ABC_transporter_LCGL_RS18060_NC_017490.1:c1595008-1594232 Lactococcus garvieae Lg2 LCHL_1621
122061.fa	NZ_AP017373.1	1641828	1643540	-	Phosphoglucomutase	1-1713/1713	===============	0/0	100	92.06	lac_VF_0428		Phosphoglucomutase LCGL_RS17840_NC_017490.1:1558243-1559955 Lactococcus garvieae Lg2 ld_locus_tag=LCGL_1596
122061.fa	NZ_AP017373.1	1651263	1652637	-	LPxTG-3	1-1376/1647	========/====..	1/1	83.49	84.23	lac_VF_0428		LPxTG-3 LCGL_RS17790_NC_017490.1:1548182-1549828 Lactococcus garvieae Lg2 old_locus_tag=LCGL_1585
122061.fa	NZ_AP017373.1	1704889	1705818	-	Adhesin_PsaA	1-930/930	===============	0/0	100	90.97	lac_VF_0428		Adhesin_PsaA NCBI_name = metal_ABC_transporter_substrate-binding_protein LCGL_RS17525 NC_017490.1:1502838-1503767 Lactococcus garvieae Lg2 complete genome old_locus_tag=LCGL_1533
122061.fa	NZ_AP017373.1	1717959	1719260	+	Enolase	1-1302/1302	===============	0/0	100	99.39	lac_VF_0428		Enolase LCGL_RS17440_NC_017490.1:c1490708-1489407 Lactococcus garvieae Lg2
122061.fa	NZ_AP017373.1	1820125	1822920	+	LPxTG-2	1-2796/2796	===============	0/0	100	99.89	lac_VF_0428		LPxTG-2 LCGL_RS16935_NC_017490.1:c1395289-1392494 Lactococcus garvieae Lg2 LCGT1410
122061.fa	NZ_AP017373.1	1868849	1870184	+	NADH_oxidase	1-1336/1338	===============	0/0	99.85	92.07	lac_VF_0428		NADH_oxidase LCGL_RS13300_NC_017490.1:678241-679578 Lactococcus garvieae Lg2
21881.fa	NZ_AFCC01000002.1	17458	18066	-	Superoxide_dismutase	1-609/609	===============	0/0	100	95.73	lac_VF_0428		Superoxide_dismutase LCGL_RS11445_NC_017490.1:289210-289818 Lactococcus garvieae Lg2 old_locus_tag=LCGL_0285
21881.fa	NZ_AFCC01000004.1	3995	5005	+	Glyceraldehyde-3-phosphate_dehydrogenase	1-1011/1011	===============	0/0	100	99.7	lac_VF_0428		Glyceraldehyde-3-phosphate_dehydrogenase LCGL_RS19790_NC_017490.1:c1929013-1928003 Lactococcus garvieae Lg2
21881.fa	NZ_AFCC01000008.1	18330	21112	-	LPxTG-2	1-2791/2796	========/======	17/46	98.86	88.26	lac_VF_0428		LPxTG-2 LCGL_RS16935_NC_017490.1:c1395289-1392494 Lactococcus garvieae Lg2 LCGT1410
21881.fa	NZ_AFCC01000010.1	52023	53324	-	Enolase	1-1302/1302	===============	0/0	100	99.92	lac_VF_0428		Enolase LCGL_RS17440_NC_017490.1:c1490708-1489407 Lactococcus garvieae Lg2
21881.fa	NZ_AFCC01000013.1	16966	18678	-	Phosphoglucomutase	1-1713/1713	===============	0/0	100	93.93	lac_VF_0428		Phosphoglucomutase LCGL_RS17840_NC_017490.1:1558243-1559955 Lactococcus garvieae Lg2 ld_locus_tag=LCGL_1596
21881.fa	NZ_AFCC01000016.1	63781	65889	-	LPxTG-1	1-2109/2109	===============	0/0	100	98.53	lac_VF_0428		LPxTG-1 LCGL_RS14985_NC_017490.1:1023654-1025762 Lactococcus garvieae Lg2 old_locus_tag= LCGL_1005
21881.fa	NZ_AFCC01000026.1	45	1383	-	NADH_oxidase	1-1338/1338	========/======	1/1	100	98.88	lac_VF_0428		NADH_oxidase LCGL_RS13300_NC_017490.1:678241-679578 Lactococcus garvieae Lg2
21881.fa	NZ_AFCC01000032.1	34842	35651	+	hemolysin3	1-810/810	===============	0/0	100	91.23	lac_VF_0428		hemolysin3 Name=LCGL_RS12985 615478-616287 Lactococcus garvieae Lg2 complete genome old_locus_tag = LCGL_0597
21881.fa	NZ_AFCC01000033.1	22481	23422	-	fecB	1-942/942	===============	0/0	100	99.47	lac_VF_0428		fecB putative_iron_transporter(iron-heme_siderophore_like)_LCGL_RS12655_NC_017490.1:547062-548003 Lactococcus garvieae Lg2 old_locus_tag=LCGL_0530
21881.fa	NZ_AFCC01000033.1	23434	24372	-	fecD	1-939/939	===============	0/0	100	99.15	lac_VF_0428		fecD putative_iron_transporter_LCGL_RS12650_NC_017490.1:546112-547050 Lactococcus garvieae Lg2 old_locus_tag=LCGL_0529
21881.fa	NZ_AFCC01000033.1	24369	25319	-	fecC	1-951/951	===============	0/0	100	99.58	lac_VF_0428		fecC putative_iron_transporter_LCGL_RS12645NC_017490.1:545165-546115 Lactococcus garvieae Lg2 old_locus_tag=LCGL_0528
21881.fa	NZ_AFCC01000033.1	25309	26091	-	fecE	1-783/783	===============	0/0	100	98.98	lac_VF_0428		fecE putative_iron_transporter_LCGL_RS12640_NC_017490.1:544393-545175 Lactococcus garvieae Lg2 old_locus_tag=LCGL_0527
21881.fa	NZ_AFCC01000046.1	9859	11148	+	Putative_collagenase	1-1290/1290	===============	0/0	100	93.88	lac_VF_0428		Putative_collagenase NCBI name = U32 family peptidase LCGL_RS18575_NC_017490.1:1699976-1701265 Lactococcus garvieae Lg2 old_locus_tag=LCGL_1724
21881.fa	NZ_AFCC01000049.1	33612	34940	-	hemolysin2	1-1329/1329	===============	0/0	100	96.39	lac_VF_0428		hemolysin2 LCGL_RS11890:382251-383579 Lactococcus garvieae Lg2 complete genome old_locus_tag=LCGL_0374
21881.fa	NZ_AFCC01000052.1	8211	8987	-	fepC	1-777/777	===============	0/0	100	91.89	lac_VF_0428		fepC putative_ferric_iron_ABC_transporter_LCGL_RS18060_NC_017490.1:c1595008-1594232 Lactococcus garvieae Lg2 LCHL_1621
21881.fa	NZ_AFCC01000052.1	8989	10008	-	fepD	1-1020/1020	===============	0/0	100	90.88	lac_VF_0428		fepD putative_ferric_iron_ABC_transporter_LCGL_RS18065_NC_017490.1:c1596029-1595010 Lactococcus garvieae Lg2 LCHL_1622
21881.fa	NZ_AFCC01000052.1	9986	10927	-	fepB	1-942/942	===============	0/0	100	90.87	lac_VF_0428		fepB putative_ferric_iron_ABC_transporter_LCGL_RS18070_NC_017490.1:c1596948-1596007 Lactococcus garvieae Lg2 LCHL_1623
21881.fa	NZ_AFCC01000059.1	3888	5510	-	Adhesin_Pav	1-1623/1623	===============	0/0	100	92.42	lac_VF_0428		Adhesin_Pav NCBI name = Putative_fibronectin-binding_protein_LCGL_RS16560 NC_017490.1:1326392-1328014 Lactococcus garvieae Lg2 LCGL_1330
21881.fa	NZ_AFCC01000059.1	24094	24824	+	Sortase_A	2-732/732	===============	0/0	99.86	91.79	lac_VF_0428		Sortase_A LCGL_RS16475_NC_017490.1:c1306046-1305315 Lactococcus garvieae Lg2
21881.fa	NZ_AFCC01000061.1	42924	43238	+	LPxTG-6	1-315/315	===============	0/0	100	89.21	lac_VF_0428		LPxTG-6 LPxTG_surface_protein_LCGL_RS14195_NC_017490.1:870285-870599 Lactococcus garvieae Lg2 old_locus_tag= LCGL_0844
21881.fa	NZ_AFCC01000066.1	19666	20319	+	hemolysin1	1-654/654	===============	0/0	100	93.27	lac_VF_0428		hemolysin1 LCGL_RS11635F NC_017490.1:c332295-331642 Lactococcus garvieae Lg2 complete genome old_locus_tag=LCGL_0323
21881.fa	NZ_AFCC01000070.1	8673	9134	+	feoA	1-462/462	===============	0/0	100	91.34	lac_VF_0428		feoA putative_ferrous_iron_trasnporter__LCGL_RS10545_NC_017490.1:c109166-108705 Lactococcus garvieae Lg2
21881.fa	NZ_AFCC01000070.1	9147	11252	+	feoB	1-2106/2106	===============	0/0	100	93.16	lac_VF_0428		feoB putative_ferrous_iron_trasnporter_LCGL_RS10540_BNC_017490.1:c108692-106587 Lactococcus garvieae Lg2
21881.fa	NZ_AFCC01000082.1	46	975	-	Adhesin_PsaA	1-930/930	===============	0/0	100	97.96	lac_VF_0428		Adhesin_PsaA NCBI_name = metal_ABC_transporter_substrate-binding_protein LCGL_RS17525 NC_017490.1:1502838-1503767 Lactococcus garvieae Lg2 complete genome old_locus_tag=LCGL_1533
8831.fa	NZ_AFCD01000004.1	16967	18679	-	Phosphoglucomutase	1-1713/1713	===============	0/0	100	93.99	lac_VF_0428		Phosphoglucomutase LCGL_RS17840_NC_017490.1:1558243-1559955 Lactococcus garvieae Lg2 ld_locus_tag=LCGL_1596
8831.fa	NZ_AFCD01000007.1	90384	90845	+	feoA	1-462/462	===============	0/0	100	91.78	lac_VF_0428		feoA putative_ferrous_iron_trasnporter__LCGL_RS10545_NC_017490.1:c109166-108705 Lactococcus garvieae Lg2
8831.fa	NZ_AFCD01000007.1	90858	92963	+	feoB	1-2106/2106	===============	0/0	100	93.26	lac_VF_0428		feoB putative_ferrous_iron_trasnporter_LCGL_RS10540_BNC_017490.1:c108692-106587 Lactococcus garvieae Lg2
8831.fa	NZ_AFCD01000014.1	2970	4305	-	NADH_oxidase	1-1336/1338	===============	0/0	99.85	92.74	lac_VF_0428		NADH_oxidase LCGL_RS13300_NC_017490.1:678241-679578 Lactococcus garvieae Lg2
8831.fa	NZ_AFCD01000024.1	8951	10279	+	hemolysin2	1-1329/1329	===============	0/0	100	96.46	lac_VF_0428		hemolysin2 LCGL_RS11890:382251-383579 Lactococcus garvieae Lg2 complete genome old_locus_tag=LCGL_0374
8831.fa	NZ_AFCD01000034.1	124	2925	-	LPxTG-2	1-2796/2796	========/======	9/18	99.79	87.96	lac_VF_0428		LPxTG-2 LCGL_RS16935_NC_017490.1:c1395289-1392494 Lactococcus garvieae Lg2 LCGT1410
8831.fa	NZ_AFCD01000036.1	58349	58663	-	LPxTG-6	1-315/315	===============	0/0	100	88.57	lac_VF_0428		LPxTG-6 LPxTG_surface_protein_LCGL_RS14195_NC_017490.1:870285-870599 Lactococcus garvieae Lg2 old_locus_tag= LCGL_0844
8831.fa	NZ_AFCD01000048.1	8229	8959	-	Sortase_A	2-732/732	===============	0/0	99.86	92.61	lac_VF_0428		Sortase_A LCGL_RS16475_NC_017490.1:c1306046-1305315 Lactococcus garvieae Lg2
8831.fa	NZ_AFCD01000048.1	27543	29165	+	Adhesin_Pav	1-1623/1623	===============	0/0	100	92.55	lac_VF_0428		Adhesin_Pav NCBI name = Putative_fibronectin-binding_protein_LCGL_RS16560 NC_017490.1:1326392-1328014 Lactococcus garvieae Lg2 LCGL_1330
8831.fa	NZ_AFCD01000049.1	530	1339	-	hemolysin3	1-810/810	===============	0/0	100	91.36	lac_VF_0428		hemolysin3 Name=LCGL_RS12985 615478-616287 Lactococcus garvieae Lg2 complete genome old_locus_tag = LCGL_0597
8831.fa	NZ_AFCD01000049.1	63443	64384	-	fecB	1-942/942	===============	0/0	100	94.59	lac_VF_0428		fecB putative_iron_transporter(iron-heme_siderophore_like)_LCGL_RS12655_NC_017490.1:547062-548003 Lactococcus garvieae Lg2 old_locus_tag=LCGL_0530
8831.fa	NZ_AFCD01000049.1	64396	65334	-	fecD	1-939/939	===============	0/0	100	92.01	lac_VF_0428		fecD putative_iron_transporter_LCGL_RS12650_NC_017490.1:546112-547050 Lactococcus garvieae Lg2 old_locus_tag=LCGL_0529
8831.fa	NZ_AFCD01000049.1	65331	66281	-	fecC	1-951/951	===============	0/0	100	92.11	lac_VF_0428		fecC putative_iron_transporter_LCGL_RS12645NC_017490.1:545165-546115 Lactococcus garvieae Lg2 old_locus_tag=LCGL_0528
8831.fa	NZ_AFCD01000049.1	66271	67053	-	fecE	1-783/783	===============	0/0	100	94	lac_VF_0428		fecE putative_iron_transporter_LCGL_RS12640_NC_017490.1:544393-545175 Lactococcus garvieae Lg2 old_locus_tag=LCGL_0527
8831.fa	NZ_AFCD01000056.1	18963	19571	+	Superoxide_dismutase	1-609/609	===============	0/0	100	95.73	lac_VF_0428		Superoxide_dismutase LCGL_RS11445_NC_017490.1:289210-289818 Lactococcus garvieae Lg2 old_locus_tag=LCGL_0285
8831.fa	NZ_AFCD01000058.1	151343	153445	-	LPxTG-1	1-2109/2109	========/======	1/6	99.72	89.24	lac_VF_0428		LPxTG-1 LCGL_RS14985_NC_017490.1:1023654-1025762 Lactococcus garvieae Lg2 old_locus_tag= LCGL_1005
8831.fa	NZ_AFCD01000071.1	44944	45597	+	hemolysin1	1-654/654	===============	0/0	100	93.27	lac_VF_0428		hemolysin1 LCGL_RS11635F NC_017490.1:c332295-331642 Lactococcus garvieae Lg2 complete genome old_locus_tag=LCGL_0323
8831.fa	NZ_AFCD01000072.1	9793	11082	+	Putative_collagenase	1-1290/1290	===============	0/0	100	93.95	lac_VF_0428		Putative_collagenase NCBI name = U32 family peptidase LCGL_RS18575_NC_017490.1:1699976-1701265 Lactococcus garvieae Lg2 old_locus_tag=LCGL_1724
8831.fa	NZ_AFCD01000076.1	3995	5296	-	Enolase	1-1302/1302	===============	0/0	100	99.69	lac_VF_0428		Enolase LCGL_RS17440_NC_017490.1:c1490708-1489407 Lactococcus garvieae Lg2
8831.fa	NZ_AFCD01000076.1	17497	18426	+	Adhesin_PsaA	1-930/930	===============	0/0	100	92.8	lac_VF_0428		Adhesin_PsaA NCBI_name = metal_ABC_transporter_substrate-binding_protein LCGL_RS17525 NC_017490.1:1502838-1503767 Lactococcus garvieae Lg2 complete genome old_locus_tag=LCGL_1533
8831.fa	NZ_AFCD01000079.1	3996	5006	+	Glyceraldehyde-3-phosphate_dehydrogenase	1-1011/1011	===============	0/0	100	99.9	lac_VF_0428		Glyceraldehyde-3-phosphate_dehydrogenase LCGL_RS19790_NC_017490.1:c1929013-1928003 Lactococcus garvieae Lg2
8831.fa	NZ_AFCD01000084.1	8251	9027	-	fepC	1-777/777	===============	0/0	100	91.89	lac_VF_0428		fepC putative_ferric_iron_ABC_transporter_LCGL_RS18060_NC_017490.1:c1595008-1594232 Lactococcus garvieae Lg2 LCHL_1621
8831.fa	NZ_AFCD01000084.1	9029	10048	-	fepD	1-1020/1020	===============	0/0	100	90.78	lac_VF_0428		fepD putative_ferric_iron_ABC_transporter_LCGL_RS18065_NC_017490.1:c1596029-1595010 Lactococcus garvieae Lg2 LCHL_1622
8831.fa	NZ_AFCD01000084.1	10026	10967	-	fepB	1-942/942	===============	0/0	100	90.87	lac_VF_0428		fepB putative_ferric_iron_ABC_transporter_LCGL_RS18070_NC_017490.1:c1596948-1596007 Lactococcus garvieae Lg2 LCHL_1623
A1.fa	NZ_NBBK01000002.1	6084	7796	+	Phosphoglucomutase	1-1713/1713	===============	0/0	100	84.24	lac_VF_0428		Phosphoglucomutase LCGL_RS17840_NC_017490.1:1558243-1559955 Lactococcus garvieae Lg2 ld_locus_tag=LCGL_1596
A1.fa	NZ_NBBK01000005.1	125182	126510	-	hemolysin2	1-1329/1329	===============	0/0	100	85.55	lac_VF_0428		hemolysin2 LCGL_RS11890:382251-383579 Lactococcus garvieae Lg2 complete genome old_locus_tag=LCGL_0374
A1.fa	NZ_NBBK01000006.1	85433	86041	-	Superoxide_dismutase	1-609/609	===============	0/0	100	89.33	lac_VF_0428		Superoxide_dismutase LCGL_RS11445_NC_017490.1:289210-289818 Lactococcus garvieae Lg2 old_locus_tag=LCGL_0285
A1.fa	NZ_NBBK01000008.1	48512	49813	+	Enolase	1-1302/1302	===============	0/0	100	97.47	lac_VF_0428		Enolase LCGL_RS17440_NC_017490.1:c1490708-1489407 Lactococcus garvieae Lg2
A1.fa	NZ_NBBK01000008.1	177040	178373	+	NADH_oxidase	1-1334/1338	========/======	2/4	99.55	81.59	lac_VF_0428		NADH_oxidase LCGL_RS13300_NC_017490.1:678241-679578 Lactococcus garvieae Lg2
A1.fa	NZ_NBBK01000009.1	17863	18645	+	fecE	1-783/783	===============	0/0	100	80.84	lac_VF_0428		fecE putative_iron_transporter_LCGL_RS12640_NC_017490.1:544393-545175 Lactococcus garvieae Lg2 old_locus_tag=LCGL_0527
A1.fa	NZ_NBBK01000009.1	20538	21479	+	fecB	1-942/942	===============	0/0	100	80.25	lac_VF_0428		fecB putative_iron_transporter(iron-heme_siderophore_like)_LCGL_RS12655_NC_017490.1:547062-548003 Lactococcus garvieae Lg2 old_locus_tag=LCGL_0530
A1.fa	NZ_NBBK01000012.1	4031	5041	+	Glyceraldehyde-3-phosphate_dehydrogenase	1-1011/1011	===============	0/0	100	98.12	lac_VF_0428		Glyceraldehyde-3-phosphate_dehydrogenase LCGL_RS19790_NC_017490.1:c1929013-1928003 Lactococcus garvieae Lg2
A1.fa	NZ_NBBK01000015.1	61819	63441	+	Adhesin_Pav	1-1623/1623	========/======	4/4	99.88	81.05	lac_VF_0428		Adhesin_Pav NCBI name = Putative_fibronectin-binding_protein_LCGL_RS16560 NC_017490.1:1326392-1328014 Lactococcus garvieae Lg2 LCGL_1330
A1.fa	NZ_NBBK01000019.1	5396	6685	-	Putative_collagenase	1-1290/1290	===============	0/0	100	85.27	lac_VF_0428		Putative_collagenase NCBI name = U32 family peptidase LCGL_RS18575_NC_017490.1:1699976-1701265 Lactococcus garvieae Lg2 old_locus_tag=LCGL_1724
ATCC43921.fa	contig00001	175241	175555	-	LPxTG-6	1-315/315	===============	0/0	100	99.68	lac_VF_0428		LPxTG-6 LPxTG_surface_protein_LCGL_RS14195_NC_017490.1:870285-870599 Lactococcus garvieae Lg2 old_locus_tag= LCGL_0844
ATCC43921.fa	contig00002	102459	103787	-	hemolysin2	1-1329/1329	===============	0/0	100	98.72	lac_VF_0428		hemolysin2 LCGL_RS11890:382251-383579 Lactococcus garvieae Lg2 complete genome old_locus_tag=LCGL_0374
ATCC43921.fa	contig00002	158613	159266	+	hemolysin1	1-654/654	===============	0/0	100	99.39	lac_VF_0428		hemolysin1 LCGL_RS11635F NC_017490.1:c332295-331642 Lactococcus garvieae Lg2 complete genome old_locus_tag=LCGL_0323
ATCC43921.fa	contig00002	200091	200699	-	Superoxide_dismutase	1-609/609	===============	0/0	100	99.51	lac_VF_0428		Superoxide_dismutase LCGL_RS11445_NC_017490.1:289210-289818 Lactococcus garvieae Lg2 old_locus_tag=LCGL_0285
ATCC43921.fa	contig00003	69812	70273	+	feoA	1-462/462	===============	0/0	100	99.13	lac_VF_0428		feoA putative_ferrous_iron_trasnporter__LCGL_RS10545_NC_017490.1:c109166-108705 Lactococcus garvieae Lg2
ATCC43921.fa	contig00003	70286	72391	+	feoB	1-2106/2106	===============	0/0	100	98.95	lac_VF_0428		feoB putative_ferrous_iron_trasnporter_LCGL_RS10540_BNC_017490.1:c108692-106587 Lactococcus garvieae Lg2
ATCC43921.fa	contig00004	116476	118584	+	LPxTG-1	1-2109/2109	===============	0/0	100	99	lac_VF_0428		LPxTG-1 LCGL_RS14985_NC_017490.1:1023654-1025762 Lactococcus garvieae Lg2 old_locus_tag= LCGL_1005
ATCC43921.fa	contig00007	56276	57217	-	fecB	1-942/942	===============	0/0	100	99.47	lac_VF_0428		fecB putative_iron_transporter(iron-heme_siderophore_like)_LCGL_RS12655_NC_017490.1:547062-548003 Lactococcus garvieae Lg2 old_locus_tag=LCGL_0530
ATCC43921.fa	contig00007	57229	58167	-	fecD	1-939/939	===============	0/0	100	99.15	lac_VF_0428		fecD putative_iron_transporter_LCGL_RS12650_NC_017490.1:546112-547050 Lactococcus garvieae Lg2 old_locus_tag=LCGL_0529
ATCC43921.fa	contig00007	58164	59114	-	fecC	1-951/951	===============	0/0	100	99.58	lac_VF_0428		fecC putative_iron_transporter_LCGL_RS12645NC_017490.1:545165-546115 Lactococcus garvieae Lg2 old_locus_tag=LCGL_0528
ATCC43921.fa	contig00007	59104	59886	-	fecE	1-783/783	===============	0/0	100	98.85	lac_VF_0428		fecE putative_iron_transporter_LCGL_RS12640_NC_017490.1:544393-545175 Lactococcus garvieae Lg2 old_locus_tag=LCGL_0527
ATCC43921.fa	contig00010	48676	50298	-	Adhesin_Pav	1-1623/1623	===============	0/0	100	99.2	lac_VF_0428		Adhesin_Pav NCBI name = Putative_fibronectin-binding_protein_LCGL_RS16560 NC_017490.1:1326392-1328014 Lactococcus garvieae Lg2 LCGL_1330
ATCC43921.fa	contig00010	70881	71611	+	Sortase_A	2-732/732	===============	0/0	99.86	99.45	lac_VF_0428		Sortase_A LCGL_RS16475_NC_017490.1:c1306046-1305315 Lactococcus garvieae Lg2
ATCC43921.fa	contig00012	8474	9250	-	fepC	1-777/777	===============	0/0	100	98.58	lac_VF_0428		fepC putative_ferric_iron_ABC_transporter_LCGL_RS18060_NC_017490.1:c1595008-1594232 Lactococcus garvieae Lg2 LCHL_1621
ATCC43921.fa	contig00012	9252	10271	-	fepD	1-1020/1020	===============	0/0	100	99.71	lac_VF_0428		fepD putative_ferric_iron_ABC_transporter_LCGL_RS18065_NC_017490.1:c1596029-1595010 Lactococcus garvieae Lg2 LCHL_1622
ATCC43921.fa	contig00012	10249	11190	-	fepB	1-942/942	===============	0/0	100	99.58	lac_VF_0428		fepB putative_ferric_iron_ABC_transporter_LCGL_RS18070_NC_017490.1:c1596948-1596007 Lactococcus garvieae Lg2 LCHL_1623
ATCC43921.fa	contig00013	37946	38875	-	Adhesin_PsaA	1-930/930	===============	0/0	100	97.63	lac_VF_0428		Adhesin_PsaA NCBI_name = metal_ABC_transporter_substrate-binding_protein LCGL_RS17525 NC_017490.1:1502838-1503767 Lactococcus garvieae Lg2 complete genome old_locus_tag=LCGL_1533
ATCC43921.fa	contig00013	51005	52306	+	Enolase	1-1302/1302	===============	0/0	100	99.85	lac_VF_0428		Enolase LCGL_RS17440_NC_017490.1:c1490708-1489407 Lactococcus garvieae Lg2
ATCC43921.fa	contig00014	30473	31810	-	NADH_oxidase	1-1338/1338	===============	0/0	100	98.88	lac_VF_0428		NADH_oxidase LCGL_RS13300_NC_017490.1:678241-679578 Lactococcus garvieae Lg2
ATCC43921.fa	contig00015	8740	9549	+	hemolysin3	1-810/810	===============	0/0	100	99.26	lac_VF_0428		hemolysin3 Name=LCGL_RS12985 615478-616287 Lactococcus garvieae Lg2 complete genome old_locus_tag = LCGL_0597
ATCC43921.fa	contig00016	42470	43759	+	Putative_collagenase	1-1290/1290	===============	0/0	100	99.07	lac_VF_0428		Putative_collagenase NCBI name = U32 family peptidase LCGL_RS18575_NC_017490.1:1699976-1701265 Lactococcus garvieae Lg2 old_locus_tag=LCGL_1724
ATCC43921.fa	contig00018	8262	9974	-	Phosphoglucomutase	1-1713/1713	===============	0/0	100	98.89	lac_VF_0428		Phosphoglucomutase LCGL_RS17840_NC_017490.1:1558243-1559955 Lactococcus garvieae Lg2 ld_locus_tag=LCGL_1596
ATCC43921.fa	contig00018	19647	21007	-	LPxTG-3	1-1361/1647	=============..	0/0	82.64	97.28	lac_VF_0428		LPxTG-3 LCGL_RS17790_NC_017490.1:1548182-1549828 Lactococcus garvieae Lg2 old_locus_tag=LCGL_1585
ATCC43921.fa	contig00031	4117	5127	+	Glyceraldehyde-3-phosphate_dehydrogenase	1-1011/1011	===============	0/0	100	99.8	lac_VF_0428		Glyceraldehyde-3-phosphate_dehydrogenase LCGL_RS19790_NC_017490.1:c1929013-1928003 Lactococcus garvieae Lg2
ATCC49156.fa	NC_015930.1	106561	108666	-	feoB	1-2106/2106	===============	0/0	100	100	lac_VF_0428		feoB putative_ferrous_iron_trasnporter_LCGL_RS10540_BNC_017490.1:c108692-106587 Lactococcus garvieae Lg2
ATCC49156.fa	NC_015930.1	108679	109140	-	feoA	1-462/462	===============	0/0	100	100	lac_VF_0428		feoA putative_ferrous_iron_trasnporter__LCGL_RS10545_NC_017490.1:c109166-108705 Lactococcus garvieae Lg2
ATCC49156.fa	NC_015930.1	189767	194912	+	Adhesin	1-5146/5146	===============	0/0	100	100	lac_VF_0428		Adhesin NCBI name = Cell surface protein (putative Adhesin ) LCGL_RS11015 NC_017490.1:189794-194939 Lactococcus garvieae Lg2 complete genome old_locus_tag=LCGL_0196 paper-Morita
ATCC49156.fa	NC_015930.1	289153	289761	+	Superoxide_dismutase	1-609/609	===============	0/0	100	100	lac_VF_0428		Superoxide_dismutase LCGL_RS11445_NC_017490.1:289210-289818 Lactococcus garvieae Lg2 old_locus_tag=LCGL_0285
ATCC49156.fa	NC_015930.1	331585	332238	-	hemolysin1	1-654/654	===============	0/0	100	100	lac_VF_0428		hemolysin1 LCGL_RS11635F NC_017490.1:c332295-331642 Lactococcus garvieae Lg2 complete genome old_locus_tag=LCGL_0323
ATCC49156.fa	NC_015930.1	382194	383522	+	hemolysin2	1-1329/1329	===============	0/0	100	100	lac_VF_0428		hemolysin2 LCGL_RS11890:382251-383579 Lactococcus garvieae Lg2 complete genome old_locus_tag=LCGL_0374
ATCC49156.fa	NC_015930.1	526756	527538	+	fecE	1-783/783	===============	0/0	100	100	lac_VF_0428		fecE putative_iron_transporter_LCGL_RS12640_NC_017490.1:544393-545175 Lactococcus garvieae Lg2 old_locus_tag=LCGL_0527
ATCC49156.fa	NC_015930.1	527528	528478	+	fecC	1-951/951	===============	0/0	100	100	lac_VF_0428		fecC putative_iron_transporter_LCGL_RS12645NC_017490.1:545165-546115 Lactococcus garvieae Lg2 old_locus_tag=LCGL_0528
ATCC49156.fa	NC_015930.1	528475	529413	+	fecD	1-939/939	===============	0/0	100	100	lac_VF_0428		fecD putative_iron_transporter_LCGL_RS12650_NC_017490.1:546112-547050 Lactococcus garvieae Lg2 old_locus_tag=LCGL_0529
ATCC49156.fa	NC_015930.1	529425	530366	+	fecB	1-942/942	===============	0/0	100	100	lac_VF_0428		fecB putative_iron_transporter(iron-heme_siderophore_like)_LCGL_RS12655_NC_017490.1:547062-548003 Lactococcus garvieae Lg2 old_locus_tag=LCGL_0530
ATCC49156.fa	NC_015930.1	598007	598816	+	hemolysin3	1-810/810	===============	0/0	100	100	lac_VF_0428		hemolysin3 Name=LCGL_RS12985 615478-616287 Lactococcus garvieae Lg2 complete genome old_locus_tag = LCGL_0597
ATCC49156.fa	NC_015930.1	660800	662137	+	NADH_oxidase	1-1338/1338	===============	0/0	100	100	lac_VF_0428		NADH_oxidase LCGL_RS13300_NC_017490.1:678241-679578 Lactococcus garvieae Lg2
ATCC49156.fa	NC_015930.1	851850	852164	+	LPxTG-6	1-315/315	===============	0/0	100	100	lac_VF_0428		LPxTG-6 LPxTG_surface_protein_LCGL_RS14195_NC_017490.1:870285-870599 Lactococcus garvieae Lg2 old_locus_tag= LCGL_0844
ATCC49156.fa	NC_015930.1	1064131	1066239	-	LPxTG-1	1-2109/2109	===============	0/0	100	100	lac_VF_0428		LPxTG-1 LCGL_RS14985_NC_017490.1:1023654-1025762 Lactococcus garvieae Lg2 old_locus_tag= LCGL_1005
ATCC49156.fa	NC_015930.1	1290251	1290982	-	Sortase_A	1-732/732	===============	0/0	100	100	lac_VF_0428		Sortase_A LCGL_RS16475_NC_017490.1:c1306046-1305315 Lactococcus garvieae Lg2
ATCC49156.fa	NC_015930.1	1311328	1312950	+	Adhesin_Pav	1-1623/1623	===============	0/0	100	100	lac_VF_0428		Adhesin_Pav NCBI name = Putative_fibronectin-binding_protein_LCGL_RS16560 NC_017490.1:1326392-1328014 Lactococcus garvieae Lg2 LCGL_1330
ATCC49156.fa	NC_015930.1	1377443	1380238	-	LPxTG-2	1-2796/2796	===============	0/0	100	100	lac_VF_0428		LPxTG-2 LCGL_RS16935_NC_017490.1:c1395289-1392494 Lactococcus garvieae Lg2 LCGT1410
ATCC49156.fa	NC_015930.1	1474378	1475679	-	Enolase	1-1302/1302	===============	0/0	100	100	lac_VF_0428		Enolase LCGL_RS17440_NC_017490.1:c1490708-1489407 Lactococcus garvieae Lg2
ATCC49156.fa	NC_015930.1	1487809	1488738	+	Adhesin_PsaA	1-930/930	===============	0/0	100	100	lac_VF_0428		Adhesin_PsaA NCBI_name = metal_ABC_transporter_substrate-binding_protein LCGL_RS17525 NC_017490.1:1502838-1503767 Lactococcus garvieae Lg2 complete genome old_locus_tag=LCGL_1533
ATCC49156.fa	NC_015930.1	1533153	1534799	+	LPxTG-3	1-1647/1647	===============	0/0	100	100	lac_VF_0428		LPxTG-3 LCGL_RS17790_NC_017490.1:1548182-1549828 Lactococcus garvieae Lg2 old_locus_tag=LCGL_1585
ATCC49156.fa	NC_015930.1	1543214	1544926	+	Phosphoglucomutase	1-1713/1713	===============	0/0	100	100	lac_VF_0428		Phosphoglucomutase LCGL_RS17840_NC_017490.1:1558243-1559955 Lactococcus garvieae Lg2 ld_locus_tag=LCGL_1596
ATCC49156.fa	NC_015930.1	1579338	1580114	-	fepC	1-777/777	===============	0/0	100	100	lac_VF_0428		fepC putative_ferric_iron_ABC_transporter_LCGL_RS18060_NC_017490.1:c1595008-1594232 Lactococcus garvieae Lg2 LCHL_1621
ATCC49156.fa	NC_015930.1	1580116	1581135	-	fepD	1-1020/1020	===============	0/0	100	100	lac_VF_0428		fepD putative_ferric_iron_ABC_transporter_LCGL_RS18065_NC_017490.1:c1596029-1595010 Lactococcus garvieae Lg2 LCHL_1622
ATCC49156.fa	NC_015930.1	1581113	1582054	-	fepB	1-942/942	===============	0/0	100	99.89	lac_VF_0428		fepB putative_ferric_iron_ABC_transporter_LCGL_RS18070_NC_017490.1:c1596948-1596007 Lactococcus garvieae Lg2 LCHL_1623
ATCC49156.fa	NC_015930.1	1632983	1634752	-	LPxTG-4	1-1770/1770	===============	0/0	100	100	lac_VF_0428		LPxTG-4 LCGL_RS18320_NC_017490.1:c1648641-1646872 Lactococcus garvieae Lg2 old_locus_tag=LCGL_1672
ATCC49156.fa	NC_015930.1	1686172	1687461	+	Putative_collagenase	1-1290/1290	===============	0/0	100	100	lac_VF_0428		Putative_collagenase NCBI name = U32 family peptidase LCGL_RS18575_NC_017490.1:1699976-1701265 Lactococcus garvieae Lg2 old_locus_tag=LCGL_1724
ATCC49156.fa	NC_015930.1	1914174	1915184	-	Glyceraldehyde-3-phosphate_dehydrogenase	1-1011/1011	===============	0/0	100	99.9	lac_VF_0428		Glyceraldehyde-3-phosphate_dehydrogenase LCGL_RS19790_NC_017490.1:c1929013-1928003 Lactococcus garvieae Lg2
CCUG-32208T.fa	NZ_VXKD01000001.1	98944	101049	-	feoB	1-2106/2106	===============	0/0	100	98.95	lac_VF_0428		feoB putative_ferrous_iron_trasnporter_LCGL_RS10540_BNC_017490.1:c108692-106587 Lactococcus garvieae Lg2
CCUG-32208T.fa	NZ_VXKD01000001.1	101062	101523	-	feoA	1-462/462	===============	0/0	100	99.13	lac_VF_0428		feoA putative_ferrous_iron_trasnporter__LCGL_RS10545_NC_017490.1:c109166-108705 Lactococcus garvieae Lg2
CCUG-32208T.fa	NZ_VXKD01000004.1	5186	5794	+	Superoxide_dismutase	1-609/609	===============	0/0	100	99.51	lac_VF_0428		Superoxide_dismutase LCGL_RS11445_NC_017490.1:289210-289818 Lactococcus garvieae Lg2 old_locus_tag=LCGL_0285
CCUG-32208T.fa	NZ_VXKD01000004.1	46619	47272	-	hemolysin1	1-654/654	===============	0/0	100	99.39	lac_VF_0428		hemolysin1 LCGL_RS11635F NC_017490.1:c332295-331642 Lactococcus garvieae Lg2 complete genome old_locus_tag=LCGL_0323
CCUG-32208T.fa	NZ_VXKD01000004.1	102098	103426	+	hemolysin2	1-1329/1329	===============	0/0	100	98.72	lac_VF_0428		hemolysin2 LCGL_RS11890:382251-383579 Lactococcus garvieae Lg2 complete genome old_locus_tag=LCGL_0374
CCUG-32208T.fa	NZ_VXKD01000005.1	40889	41671	+	fecE	1-783/783	===============	0/0	100	98.85	lac_VF_0428		fecE putative_iron_transporter_LCGL_RS12640_NC_017490.1:544393-545175 Lactococcus garvieae Lg2 old_locus_tag=LCGL_0527
CCUG-32208T.fa	NZ_VXKD01000005.1	41661	42611	+	fecC	1-951/951	===============	0/0	100	99.58	lac_VF_0428		fecC putative_iron_transporter_LCGL_RS12645NC_017490.1:545165-546115 Lactococcus garvieae Lg2 old_locus_tag=LCGL_0528
CCUG-32208T.fa	NZ_VXKD01000005.1	42608	43546	+	fecD	1-939/939	===============	0/0	100	99.15	lac_VF_0428		fecD putative_iron_transporter_LCGL_RS12650_NC_017490.1:546112-547050 Lactococcus garvieae Lg2 old_locus_tag=LCGL_0529
CCUG-32208T.fa	NZ_VXKD01000005.1	43558	44499	+	fecB	1-942/942	===============	0/0	100	99.47	lac_VF_0428		fecB putative_iron_transporter(iron-heme_siderophore_like)_LCGL_RS12655_NC_017490.1:547062-548003 Lactococcus garvieae Lg2 old_locus_tag=LCGL_0530
CCUG-32208T.fa	NZ_VXKD01000007.1	8174	8983	+	hemolysin3	1-810/810	===============	0/0	100	99.26	lac_VF_0428		hemolysin3 Name=LCGL_RS12985 615478-616287 Lactococcus garvieae Lg2 complete genome old_locus_tag = LCGL_0597
CCUG-32208T.fa	NZ_VXKD01000013.1	21699	23036	+	NADH_oxidase	1-1338/1338	===============	0/0	100	98.88	lac_VF_0428		NADH_oxidase LCGL_RS13300_NC_017490.1:678241-679578 Lactococcus garvieae Lg2
CCUG-32208T.fa	NZ_VXKD01000018.1	18146	18460	+	LPxTG-6	1-315/315	===============	0/0	100	99.68	lac_VF_0428		LPxTG-6 LPxTG_surface_protein_LCGL_RS14195_NC_017490.1:870285-870599 Lactococcus garvieae Lg2 old_locus_tag= LCGL_0844
CCUG-32208T.fa	NZ_VXKD01000022.1	36289	38397	-	LPxTG-1	1-2109/2109	===============	0/0	100	99	lac_VF_0428		LPxTG-1 LCGL_RS14985_NC_017490.1:1023654-1025762 Lactococcus garvieae Lg2 old_locus_tag= LCGL_1005
CCUG-32208T.fa	NZ_VXKD01000026.1	575	1305	-	Sortase_A	2-732/732	===============	0/0	99.86	99.45	lac_VF_0428		Sortase_A LCGL_RS16475_NC_017490.1:c1306046-1305315 Lactococcus garvieae Lg2
CCUG-32208T.fa	NZ_VXKD01000026.1	21888	23510	+	Adhesin_Pav	1-1623/1623	===============	0/0	100	99.2	lac_VF_0428		Adhesin_Pav NCBI name = Putative_fibronectin-binding_protein_LCGL_RS16560 NC_017490.1:1326392-1328014 Lactococcus garvieae Lg2 LCGL_1330
CCUG-32208T.fa	NZ_VXKD01000029.1	4654	5955	-	Enolase	1-1302/1302	===============	0/0	100	99.85	lac_VF_0428		Enolase LCGL_RS17440_NC_017490.1:c1490708-1489407 Lactococcus garvieae Lg2
CCUG-32208T.fa	NZ_VXKD01000029.1	18085	19014	+	Adhesin_PsaA	1-930/930	===============	0/0	100	97.63	lac_VF_0428		Adhesin_PsaA NCBI_name = metal_ABC_transporter_substrate-binding_protein LCGL_RS17525 NC_017490.1:1502838-1503767 Lactococcus garvieae Lg2 complete genome old_locus_tag=LCGL_1533
CCUG-32208T.fa	NZ_VXKD01000030.1	21509	22869	+	LPxTG-3	1-1361/1647	=============..	0/0	82.64	97.28	lac_VF_0428		LPxTG-3 LCGL_RS17790_NC_017490.1:1548182-1549828 Lactococcus garvieae Lg2 old_locus_tag=LCGL_1585
CCUG-32208T.fa	NZ_VXKD01000030.1	32269	33981	+	Phosphoglucomutase	1-1713/1713	===============	0/0	100	98.89	lac_VF_0428		Phosphoglucomutase LCGL_RS17840_NC_017490.1:1558243-1559955 Lactococcus garvieae Lg2 ld_locus_tag=LCGL_1596
CCUG-32208T.fa	NZ_VXKD01000033.1	8490	9266	-	fepC	1-777/777	===============	0/0	100	98.58	lac_VF_0428		fepC putative_ferric_iron_ABC_transporter_LCGL_RS18060_NC_017490.1:c1595008-1594232 Lactococcus garvieae Lg2 LCHL_1621
CCUG-32208T.fa	NZ_VXKD01000033.1	9268	10287	-	fepD	1-1020/1020	===============	0/0	100	99.71	lac_VF_0428		fepD putative_ferric_iron_ABC_transporter_LCGL_RS18065_NC_017490.1:c1596029-1595010 Lactococcus garvieae Lg2 LCHL_1622
CCUG-32208T.fa	NZ_VXKD01000033.1	10265	11206	-	fepB	1-942/942	===============	0/0	100	99.58	lac_VF_0428		fepB putative_ferric_iron_ABC_transporter_LCGL_RS18070_NC_017490.1:c1596948-1596007 Lactococcus garvieae Lg2 LCHL_1623
CCUG-32208T.fa	NZ_VXKD01000038.1	42486	43775	+	Putative_collagenase	1-1290/1290	===============	0/0	100	99.07	lac_VF_0428		Putative_collagenase NCBI name = U32 family peptidase LCGL_RS18575_NC_017490.1:1699976-1701265 Lactococcus garvieae Lg2 old_locus_tag=LCGL_1724
CCUG-32208T.fa	NZ_VXKD01000043.1	2685	3695	-	Glyceraldehyde-3-phosphate_dehydrogenase	1-1011/1011	===============	0/0	100	99.8	lac_VF_0428		Glyceraldehyde-3-phosphate_dehydrogenase LCGL_RS19790_NC_017490.1:c1929013-1928003 Lactococcus garvieae Lg2
CT2.fa	NZ_SDHN01000001.1	36429	37082	+	hemolysin1	1-654/654	===============	0/0	100	89.91	lac_VF_0428		hemolysin1 LCGL_RS11635F NC_017490.1:c332295-331642 Lactococcus garvieae Lg2 complete genome old_locus_tag=LCGL_0323
CT2.fa	NZ_SDHN01000001.1	74646	75254	-	Superoxide_dismutase	1-609/609	===============	0/0	100	96.55	lac_VF_0428		Superoxide_dismutase LCGL_RS11445_NC_017490.1:289210-289818 Lactococcus garvieae Lg2 old_locus_tag=LCGL_0285
CT2.fa	NZ_SDHN01000001.1	260034	260495	+	feoA	1-462/462	===============	0/0	100	87.66	lac_VF_0428		feoA putative_ferrous_iron_trasnporter__LCGL_RS10545_NC_017490.1:c109166-108705 Lactococcus garvieae Lg2
CT2.fa	NZ_SDHN01000001.1	260508	262613	+	feoB	1-2106/2106	===============	0/0	100	90.17	lac_VF_0428		feoB putative_ferrous_iron_trasnporter_LCGL_RS10540_BNC_017490.1:c108692-106587 Lactococcus garvieae Lg2
CT2.fa	NZ_SDHN01000002.1	315054	315784	-	Sortase_A	2-732/732	===============	0/0	99.86	89.6	lac_VF_0428		Sortase_A LCGL_RS16475_NC_017490.1:c1306046-1305315 Lactococcus garvieae Lg2
CT2.fa	NZ_SDHN01000003.1	35150	35959	-	hemolysin3	1-810/810	===============	0/0	100	89.63	lac_VF_0428		hemolysin3 Name=LCGL_RS12985 615478-616287 Lactococcus garvieae Lg2 complete genome old_locus_tag = LCGL_0597
CT2.fa	NZ_SDHN01000003.1	99434	100375	-	fecB	1-942/942	===============	0/0	100	93.42	lac_VF_0428		fecB putative_iron_transporter(iron-heme_siderophore_like)_LCGL_RS12655_NC_017490.1:547062-548003 Lactococcus garvieae Lg2 old_locus_tag=LCGL_0530
CT2.fa	NZ_SDHN01000003.1	100387	101325	-	fecD	1-939/939	===============	0/0	100	88.28	lac_VF_0428		fecD putative_iron_transporter_LCGL_RS12650_NC_017490.1:546112-547050 Lactococcus garvieae Lg2 old_locus_tag=LCGL_0529
CT2.fa	NZ_SDHN01000003.1	101322	102272	-	fecC	1-951/951	===============	0/0	100	87.49	lac_VF_0428		fecC putative_iron_transporter_LCGL_RS12645NC_017490.1:545165-546115 Lactococcus garvieae Lg2 old_locus_tag=LCGL_0528
CT2.fa	NZ_SDHN01000003.1	102262	103044	-	fecE	1-783/783	===============	0/0	100	90.68	lac_VF_0428		fecE putative_iron_transporter_LCGL_RS12640_NC_017490.1:544393-545175 Lactococcus garvieae Lg2 old_locus_tag=LCGL_0527
CT2.fa	NZ_SDHN01000003.1	240792	242120	-	hemolysin2	1-1329/1329	===============	0/0	100	94.81	lac_VF_0428		hemolysin2 LCGL_RS11890:382251-383579 Lactococcus garvieae Lg2 complete genome old_locus_tag=LCGL_0374
CT2.fa	NZ_SDHN01000004.1	190090	191425	-	NADH_oxidase	1-1336/1338	===============	0/0	99.85	91.99	lac_VF_0428		NADH_oxidase LCGL_RS13300_NC_017490.1:678241-679578 Lactococcus garvieae Lg2
CT2.fa	NZ_SDHN01000005.1	34837	36126	+	Putative_collagenase	1-1290/1290	===============	0/0	100	93.33	lac_VF_0428		Putative_collagenase NCBI name = U32 family peptidase LCGL_RS18575_NC_017490.1:1699976-1701265 Lactococcus garvieae Lg2 old_locus_tag=LCGL_1724
CT2.fa	NZ_SDHN01000006.1	70750	71691	+	fepB	1-942/942	========/======	4/4	99.79	86.44	lac_VF_0428		fepB putative_ferric_iron_ABC_transporter_LCGL_RS18070_NC_017490.1:c1596948-1596007 Lactococcus garvieae Lg2 LCHL_1623
CT2.fa	NZ_SDHN01000006.1	71669	72688	+	fepD	1-1020/1020	===============	0/0	100	83.33	lac_VF_0428		fepD putative_ferric_iron_ABC_transporter_LCGL_RS18065_NC_017490.1:c1596029-1595010 Lactococcus garvieae Lg2 LCHL_1622
CT2.fa	NZ_SDHN01000006.1	72690	73465	+	fepC	1-776/777	===============	0/0	99.87	85.18	lac_VF_0428		fepC putative_ferric_iron_ABC_transporter_LCGL_RS18060_NC_017490.1:c1595008-1594232 Lactococcus garvieae Lg2 LCHL_1621
CT2.fa	NZ_SDHN01000008.1	4148	5158	+	Glyceraldehyde-3-phosphate_dehydrogenase	1-1011/1011	===============	0/0	100	99.6	lac_VF_0428		Glyceraldehyde-3-phosphate_dehydrogenase LCGL_RS19790_NC_017490.1:c1929013-1928003 Lactococcus garvieae Lg2
CT2.fa	NZ_SDHN01000009.1	17041	18753	-	Phosphoglucomutase	1-1713/1713	===============	0/0	100	92.12	lac_VF_0428		Phosphoglucomutase LCGL_RS17840_NC_017490.1:1558243-1559955 Lactococcus garvieae Lg2 ld_locus_tag=LCGL_1596
CT2.fa	NZ_SDHN01000010.1	56077	57699	-	Adhesin_Pav	1-1623/1623	===============	0/0	100	91.25	lac_VF_0428		Adhesin_Pav NCBI name = Putative_fibronectin-binding_protein_LCGL_RS16560 NC_017490.1:1326392-1328014 Lactococcus garvieae Lg2 LCGL_1330
CT2.fa	NZ_SDHN01000012.1	4586	5887	-	Enolase	1-1302/1302	===============	0/0	100	99.46	lac_VF_0428		Enolase LCGL_RS17440_NC_017490.1:c1490708-1489407 Lactococcus garvieae Lg2
CT2.fa	NZ_SDHN01000012.1	20753	21682	+	Adhesin_PsaA	1-930/930	===============	0/0	100	91.4	lac_VF_0428		Adhesin_PsaA NCBI_name = metal_ABC_transporter_substrate-binding_protein LCGL_RS17525 NC_017490.1:1502838-1503767 Lactococcus garvieae Lg2 complete genome old_locus_tag=LCGL_1533
DB24910.fa	NZ_SDHJ01000001.1	97693	99798	-	feoB	1-2106/2106	===============	0/0	100	90.17	lac_VF_0428		feoB putative_ferrous_iron_trasnporter_LCGL_RS10540_BNC_017490.1:c108692-106587 Lactococcus garvieae Lg2
DB24910.fa	NZ_SDHJ01000001.1	99811	100272	-	feoA	1-462/462	===============	0/0	100	87.45	lac_VF_0428		feoA putative_ferrous_iron_trasnporter__LCGL_RS10545_NC_017490.1:c109166-108705 Lactococcus garvieae Lg2
DB24910.fa	NZ_SDHJ01000001.1	286934	287542	+	Superoxide_dismutase	1-609/609	===============	0/0	100	96.55	lac_VF_0428		Superoxide_dismutase LCGL_RS11445_NC_017490.1:289210-289818 Lactococcus garvieae Lg2 old_locus_tag=LCGL_0285
DB24910.fa	NZ_SDHJ01000001.1	325048	325701	-	hemolysin1	1-654/654	===============	0/0	100	89.91	lac_VF_0428		hemolysin1 LCGL_RS11635F NC_017490.1:c332295-331642 Lactococcus garvieae Lg2 complete genome old_locus_tag=LCGL_0323
DB24910.fa	NZ_SDHJ01000001.1	384317	385645	+	hemolysin2	1-1329/1329	===============	0/0	100	94.73	lac_VF_0428		hemolysin2 LCGL_RS11890:382251-383579 Lactococcus garvieae Lg2 complete genome old_locus_tag=LCGL_0374
DB24910.fa	NZ_SDHJ01000001.1	523405	524187	+	fecE	1-783/783	===============	0/0	100	90.68	lac_VF_0428		fecE putative_iron_transporter_LCGL_RS12640_NC_017490.1:544393-545175 Lactococcus garvieae Lg2 old_locus_tag=LCGL_0527
DB24910.fa	NZ_SDHJ01000001.1	524177	525127	+	fecC	1-951/951	===============	0/0	100	87.49	lac_VF_0428		fecC putative_iron_transporter_LCGL_RS12645NC_017490.1:545165-546115 Lactococcus garvieae Lg2 old_locus_tag=LCGL_0528
DB24910.fa	NZ_SDHJ01000001.1	525124	526062	+	fecD	1-939/939	===============	0/0	100	88.18	lac_VF_0428		fecD putative_iron_transporter_LCGL_RS12650_NC_017490.1:546112-547050 Lactococcus garvieae Lg2 old_locus_tag=LCGL_0529
DB24910.fa	NZ_SDHJ01000001.1	526074	527015	+	fecB	1-942/942	===============	0/0	100	93.42	lac_VF_0428		fecB putative_iron_transporter(iron-heme_siderophore_like)_LCGL_RS12655_NC_017490.1:547062-548003 Lactococcus garvieae Lg2 old_locus_tag=LCGL_0530
DB24910.fa	NZ_SDHJ01000001.1	590497	591306	+	hemolysin3	1-810/810	===============	0/0	100	89.63	lac_VF_0428		hemolysin3 Name=LCGL_RS12985 615478-616287 Lactococcus garvieae Lg2 complete genome old_locus_tag = LCGL_0597
DB24910.fa	NZ_SDHJ01000002.1	15633	16363	+	Sortase_A	2-732/732	===============	0/0	99.86	89.6	lac_VF_0428		Sortase_A LCGL_RS16475_NC_017490.1:c1306046-1305315 Lactococcus garvieae Lg2
DB24910.fa	NZ_SDHJ01000004.1	28049	29338	+	Putative_collagenase	1-1290/1290	===============	0/0	100	93.41	lac_VF_0428		Putative_collagenase NCBI name = U32 family peptidase LCGL_RS18575_NC_017490.1:1699976-1701265 Lactococcus garvieae Lg2 old_locus_tag=LCGL_1724
DB24910.fa	NZ_SDHJ01000006.1	13201	13976	-	fepC	1-776/777	===============	0/0	99.87	85.18	lac_VF_0428		fepC putative_ferric_iron_ABC_transporter_LCGL_RS18060_NC_017490.1:c1595008-1594232 Lactococcus garvieae Lg2 LCHL_1621
DB24910.fa	NZ_SDHJ01000006.1	13978	14997	-	fepD	1-1020/1020	===============	0/0	100	83.23	lac_VF_0428		fepD putative_ferric_iron_ABC_transporter_LCGL_RS18065_NC_017490.1:c1596029-1595010 Lactococcus garvieae Lg2 LCHL_1622
DB24910.fa	NZ_SDHJ01000006.1	14975	15916	-	fepB	1-942/942	========/======	4/4	99.79	86.44	lac_VF_0428		fepB putative_ferric_iron_ABC_transporter_LCGL_RS18070_NC_017490.1:c1596948-1596007 Lactococcus garvieae Lg2 LCHL_1623
DB24910.fa	NZ_SDHJ01000009.1	4148	5158	+	Glyceraldehyde-3-phosphate_dehydrogenase	1-1011/1011	===============	0/0	100	99.5	lac_VF_0428		Glyceraldehyde-3-phosphate_dehydrogenase LCGL_RS19790_NC_017490.1:c1929013-1928003 Lactococcus garvieae Lg2
DB24910.fa	NZ_SDHJ01000011.1	17658	19370	-	Phosphoglucomutase	1-1713/1713	===============	0/0	100	92	lac_VF_0428		Phosphoglucomutase LCGL_RS17840_NC_017490.1:1558243-1559955 Lactococcus garvieae Lg2 ld_locus_tag=LCGL_1596
DB24910.fa	NZ_SDHJ01000011.1	26947	28569	-	LPxTG-3	1-1647/1647	========/======	10/46	97.87	80.1	lac_VF_0428		LPxTG-3 LCGL_RS17790_NC_017490.1:1548182-1549828 Lactococcus garvieae Lg2 old_locus_tag=LCGL_1585
DB24910.fa	NZ_SDHJ01000013.1	33561	34490	-	Adhesin_PsaA	1-930/930	===============	0/0	100	91.4	lac_VF_0428		Adhesin_PsaA NCBI_name = metal_ABC_transporter_substrate-binding_protein LCGL_RS17525 NC_017490.1:1502838-1503767 Lactococcus garvieae Lg2 complete genome old_locus_tag=LCGL_1533
DB24910.fa	NZ_SDHJ01000013.1	46697	47998	+	Enolase	1-1302/1302	===============	0/0	100	99.39	lac_VF_0428		Enolase LCGL_RS17440_NC_017490.1:c1490708-1489407 Lactococcus garvieae Lg2
DB24910.fa	NZ_SDHJ01000015.1	42568	43903	+	NADH_oxidase	1-1336/1338	===============	0/0	99.85	92.36	lac_VF_0428		NADH_oxidase LCGL_RS13300_NC_017490.1:678241-679578 Lactococcus garvieae Lg2
DB24910.fa	NZ_SDHJ01000020.1	14898	16520	-	Adhesin_Pav	1-1623/1623	===============	0/0	100	91.25	lac_VF_0428		Adhesin_Pav NCBI name = Putative_fibronectin-binding_protein_LCGL_RS16560 NC_017490.1:1326392-1328014 Lactococcus garvieae Lg2 LCGL_1330
DCC43.fa	NZ_AMQS01000002.1	127400	128689	+	Putative_collagenase	1-1290/1290	===============	0/0	100	85.12	lac_VF_0428		Putative_collagenase NCBI name = U32 family peptidase LCGL_RS18575_NC_017490.1:1699976-1701265 Lactococcus garvieae Lg2 old_locus_tag=LCGL_1724
DCC43.fa	NZ_AMQS01000003.1	55371	55979	+	Superoxide_dismutase	1-609/609	===============	0/0	100	89.66	lac_VF_0428		Superoxide_dismutase LCGL_RS11445_NC_017490.1:289210-289818 Lactococcus garvieae Lg2 old_locus_tag=LCGL_0285
DCC43.fa	NZ_AMQS01000008.1	121831	123159	-	hemolysin2	1-1329/1329	===============	0/0	100	84.95	lac_VF_0428		hemolysin2 LCGL_RS11890:382251-383579 Lactococcus garvieae Lg2 complete genome old_locus_tag=LCGL_0374
DCC43.fa	NZ_AMQS01000012.1	102100	103041	-	fecB	1-942/942	===============	0/0	100	80.15	lac_VF_0428		fecB putative_iron_transporter(iron-heme_siderophore_like)_LCGL_RS12655_NC_017490.1:547062-548003 Lactococcus garvieae Lg2 old_locus_tag=LCGL_0530
DCC43.fa	NZ_AMQS01000012.1	104928	105710	-	fecE	1-783/783	===============	0/0	100	80.84	lac_VF_0428		fecE putative_iron_transporter_LCGL_RS12640_NC_017490.1:544393-545175 Lactococcus garvieae Lg2 old_locus_tag=LCGL_0527
DCC43.fa	NZ_AMQS01000013.1	86093	87426	-	NADH_oxidase	1-1334/1338	========/======	2/4	99.55	81.59	lac_VF_0428		NADH_oxidase LCGL_RS13300_NC_017490.1:678241-679578 Lactococcus garvieae Lg2
DCC43.fa	NZ_AMQS01000014.1	61915	63537	+	Adhesin_Pav	1-1623/1623	========/======	4/4	99.88	80.92	lac_VF_0428		Adhesin_Pav NCBI name = Putative_fibronectin-binding_protein_LCGL_RS16560 NC_017490.1:1326392-1328014 Lactococcus garvieae Lg2 LCGL_1330
DCC43.fa	NZ_AMQS01000027.1	4032	5042	+	Glyceraldehyde-3-phosphate_dehydrogenase	1-1011/1011	===============	0/0	100	98.12	lac_VF_0428		Glyceraldehyde-3-phosphate_dehydrogenase LCGL_RS19790_NC_017490.1:c1929013-1928003 Lactococcus garvieae Lg2
DCC43.fa	NZ_AMQS01000034.1	14352	16064	+	Phosphoglucomutase	1-1713/1713	===============	0/0	100	84.41	lac_VF_0428		Phosphoglucomutase LCGL_RS17840_NC_017490.1:1558243-1559955 Lactococcus garvieae Lg2 ld_locus_tag=LCGL_1596
DCC43.fa	NZ_AMQS01000040.1	2471	3772	+	Enolase	1-1302/1302	===============	0/0	100	97.47	lac_VF_0428		Enolase LCGL_RS17440_NC_017490.1:c1490708-1489407 Lactococcus garvieae Lg2
DM12426.fa	NZ_SDHQ01000001.1	36022	36831	-	hemolysin3	1-810/810	===============	0/0	100	89.63	lac_VF_0428		hemolysin3 Name=LCGL_RS12985 615478-616287 Lactococcus garvieae Lg2 complete genome old_locus_tag = LCGL_0597
DM12426.fa	NZ_SDHQ01000001.1	100306	101247	-	fecB	1-942/942	===============	0/0	100	93.42	lac_VF_0428		fecB putative_iron_transporter(iron-heme_siderophore_like)_LCGL_RS12655_NC_017490.1:547062-548003 Lactococcus garvieae Lg2 old_locus_tag=LCGL_0530
DM12426.fa	NZ_SDHQ01000001.1	101259	102197	-	fecD	1-939/939	===============	0/0	100	88.28	lac_VF_0428		fecD putative_iron_transporter_LCGL_RS12650_NC_017490.1:546112-547050 Lactococcus garvieae Lg2 old_locus_tag=LCGL_0529
DM12426.fa	NZ_SDHQ01000001.1	102194	103144	-	fecC	1-951/951	===============	0/0	100	87.49	lac_VF_0428		fecC putative_iron_transporter_LCGL_RS12645NC_017490.1:545165-546115 Lactococcus garvieae Lg2 old_locus_tag=LCGL_0528
DM12426.fa	NZ_SDHQ01000001.1	103134	103916	-	fecE	1-783/783	===============	0/0	100	90.68	lac_VF_0428		fecE putative_iron_transporter_LCGL_RS12640_NC_017490.1:544393-545175 Lactococcus garvieae Lg2 old_locus_tag=LCGL_0527
DM12426.fa	NZ_SDHQ01000001.1	241663	242991	-	hemolysin2	1-1329/1329	===============	0/0	100	94.81	lac_VF_0428		hemolysin2 LCGL_RS11890:382251-383579 Lactococcus garvieae Lg2 complete genome old_locus_tag=LCGL_0374
DM12426.fa	NZ_SDHQ01000002.1	190066	191401	-	NADH_oxidase	1-1336/1338	===============	0/0	99.85	91.99	lac_VF_0428		NADH_oxidase LCGL_RS13300_NC_017490.1:678241-679578 Lactococcus garvieae Lg2
DM12426.fa	NZ_SDHQ01000004.1	72772	74877	-	feoB	1-2106/2106	===============	0/0	100	90.17	lac_VF_0428		feoB putative_ferrous_iron_trasnporter_LCGL_RS10540_BNC_017490.1:c108692-106587 Lactococcus garvieae Lg2
DM12426.fa	NZ_SDHQ01000004.1	74890	75351	-	feoA	1-462/462	===============	0/0	100	87.66	lac_VF_0428		feoA putative_ferrous_iron_trasnporter__LCGL_RS10545_NC_017490.1:c109166-108705 Lactococcus garvieae Lg2
DM12426.fa	NZ_SDHQ01000005.1	62300	62908	+	Superoxide_dismutase	1-609/609	===============	0/0	100	96.55	lac_VF_0428		Superoxide_dismutase LCGL_RS11445_NC_017490.1:289210-289818 Lactococcus garvieae Lg2 old_locus_tag=LCGL_0285
DM12426.fa	NZ_SDHQ01000005.1	100472	101125	-	hemolysin1	1-654/654	===============	0/0	100	89.91	lac_VF_0428		hemolysin1 LCGL_RS11635F NC_017490.1:c332295-331642 Lactococcus garvieae Lg2 complete genome old_locus_tag=LCGL_0323
DM12426.fa	NZ_SDHQ01000006.1	87576	88865	-	Putative_collagenase	1-1290/1290	===============	0/0	100	93.33	lac_VF_0428		Putative_collagenase NCBI name = U32 family peptidase LCGL_RS18575_NC_017490.1:1699976-1701265 Lactococcus garvieae Lg2 old_locus_tag=LCGL_1724
DM12426.fa	NZ_SDHQ01000008.1	32159	32889	-	Sortase_A	2-732/732	===============	0/0	99.86	89.6	lac_VF_0428		Sortase_A LCGL_RS16475_NC_017490.1:c1306046-1305315 Lactococcus garvieae Lg2
DM12426.fa	NZ_SDHQ01000008.1	53418	55040	+	Adhesin_Pav	1-1623/1623	===============	0/0	100	91.25	lac_VF_0428		Adhesin_Pav NCBI name = Putative_fibronectin-binding_protein_LCGL_RS16560 NC_017490.1:1326392-1328014 Lactococcus garvieae Lg2 LCGL_1330
DM12426.fa	NZ_SDHQ01000010.1	13186	13961	-	fepC	1-776/777	===============	0/0	99.87	85.18	lac_VF_0428		fepC putative_ferric_iron_ABC_transporter_LCGL_RS18060_NC_017490.1:c1595008-1594232 Lactococcus garvieae Lg2 LCHL_1621
DM12426.fa	NZ_SDHQ01000010.1	13963	14982	-	fepD	1-1020/1020	===============	0/0	100	83.33	lac_VF_0428		fepD putative_ferric_iron_ABC_transporter_LCGL_RS18065_NC_017490.1:c1596029-1595010 Lactococcus garvieae Lg2 LCHL_1622
DM12426.fa	NZ_SDHQ01000010.1	14960	15901	-	fepB	1-942/942	========/======	4/4	99.79	86.44	lac_VF_0428		fepB putative_ferric_iron_ABC_transporter_LCGL_RS18070_NC_017490.1:c1596948-1596007 Lactococcus garvieae Lg2 LCHL_1623
DM12426.fa	NZ_SDHQ01000011.1	65298	66308	-	Glyceraldehyde-3-phosphate_dehydrogenase	1-1011/1011	===============	0/0	100	99.6	lac_VF_0428		Glyceraldehyde-3-phosphate_dehydrogenase LCGL_RS19790_NC_017490.1:c1929013-1928003 Lactococcus garvieae Lg2
DM12426.fa	NZ_SDHQ01000015.1	4564	5865	-	Enolase	1-1302/1302	===============	0/0	100	99.46	lac_VF_0428		Enolase LCGL_RS17440_NC_017490.1:c1490708-1489407 Lactococcus garvieae Lg2
DM12426.fa	NZ_SDHQ01000015.1	20731	21660	+	Adhesin_PsaA	1-930/930	===============	0/0	100	91.4	lac_VF_0428		Adhesin_PsaA NCBI_name = metal_ABC_transporter_substrate-binding_protein LCGL_RS17525 NC_017490.1:1502838-1503767 Lactococcus garvieae Lg2 complete genome old_locus_tag=LCGL_1533
DM12426.fa	NZ_SDHQ01000019.1	7931	9643	+	Phosphoglucomutase	1-1713/1713	===============	0/0	100	92.12	lac_VF_0428		Phosphoglucomutase LCGL_RS17840_NC_017490.1:1558243-1559955 Lactococcus garvieae Lg2 ld_locus_tag=LCGL_1596
DSM-20684.fa	NZ_JXJV01000001.1	175120	175434	-	LPxTG-6	1-315/315	===============	0/0	100	99.68	lac_VF_0428		LPxTG-6 LPxTG_surface_protein_LCGL_RS14195_NC_017490.1:870285-870599 Lactococcus garvieae Lg2 old_locus_tag= LCGL_0844
DSM-20684.fa	NZ_JXJV01000002.1	31129	31782	-	hemolysin1	1-654/654	===============	0/0	100	99.39	lac_VF_0428		hemolysin1 LCGL_RS11635F NC_017490.1:c332295-331642 Lactococcus garvieae Lg2 complete genome old_locus_tag=LCGL_0323
DSM-20684.fa	NZ_JXJV01000002.1	86548	87876	+	hemolysin2	1-1329/1329	===============	0/0	100	98.72	lac_VF_0428		hemolysin2 LCGL_RS11890:382251-383579 Lactococcus garvieae Lg2 complete genome old_locus_tag=LCGL_0374
DSM-20684.fa	NZ_JXJV01000003.1	69731	70192	+	feoA	1-462/462	===============	0/0	100	99.13	lac_VF_0428		feoA putative_ferrous_iron_trasnporter__LCGL_RS10545_NC_017490.1:c109166-108705 Lactococcus garvieae Lg2
DSM-20684.fa	NZ_JXJV01000003.1	70205	72310	+	feoB	1-2106/2106	===============	0/0	100	98.95	lac_VF_0428		feoB putative_ferrous_iron_trasnporter_LCGL_RS10540_BNC_017490.1:c108692-106587 Lactococcus garvieae Lg2
DSM-20684.fa	NZ_JXJV01000005.1	40788	41570	+	fecE	1-783/783	===============	0/0	100	98.85	lac_VF_0428		fecE putative_iron_transporter_LCGL_RS12640_NC_017490.1:544393-545175 Lactococcus garvieae Lg2 old_locus_tag=LCGL_0527
DSM-20684.fa	NZ_JXJV01000005.1	41560	42510	+	fecC	1-951/951	===============	0/0	100	99.58	lac_VF_0428		fecC putative_iron_transporter_LCGL_RS12645NC_017490.1:545165-546115 Lactococcus garvieae Lg2 old_locus_tag=LCGL_0528
DSM-20684.fa	NZ_JXJV01000005.1	42507	43445	+	fecD	1-939/939	===============	0/0	100	99.15	lac_VF_0428		fecD putative_iron_transporter_LCGL_RS12650_NC_017490.1:546112-547050 Lactococcus garvieae Lg2 old_locus_tag=LCGL_0529
DSM-20684.fa	NZ_JXJV01000005.1	43457	44398	+	fecB	1-942/942	===============	0/0	100	99.47	lac_VF_0428		fecB putative_iron_transporter(iron-heme_siderophore_like)_LCGL_RS12655_NC_017490.1:547062-548003 Lactococcus garvieae Lg2 old_locus_tag=LCGL_0530
DSM-20684.fa	NZ_JXJV01000008.1	4793	6082	-	Putative_collagenase	1-1290/1290	===============	0/0	100	99.07	lac_VF_0428		Putative_collagenase NCBI name = U32 family peptidase LCGL_RS18575_NC_017490.1:1699976-1701265 Lactococcus garvieae Lg2 old_locus_tag=LCGL_1724
DSM-20684.fa	NZ_JXJV01000009.1	479	1209	-	Sortase_A	2-732/732	===============	0/0	99.86	99.45	lac_VF_0428		Sortase_A LCGL_RS16475_NC_017490.1:c1306046-1305315 Lactococcus garvieae Lg2
DSM-20684.fa	NZ_JXJV01000009.1	21792	23414	+	Adhesin_Pav	1-1623/1623	===============	0/0	100	99.2	lac_VF_0428		Adhesin_Pav NCBI name = Putative_fibronectin-binding_protein_LCGL_RS16560 NC_017490.1:1326392-1328014 Lactococcus garvieae Lg2 LCGL_1330
DSM-20684.fa	NZ_JXJV01000012.1	36193	38301	-	LPxTG-1	1-2109/2109	===============	0/0	100	99	lac_VF_0428		LPxTG-1 LCGL_RS14985_NC_017490.1:1023654-1025762 Lactococcus garvieae Lg2 old_locus_tag= LCGL_1005
DSM-20684.fa	NZ_JXJV01000013.1	8353	9129	-	fepC	1-777/777	===============	0/0	100	98.58	lac_VF_0428		fepC putative_ferric_iron_ABC_transporter_LCGL_RS18060_NC_017490.1:c1595008-1594232 Lactococcus garvieae Lg2 LCHL_1621
DSM-20684.fa	NZ_JXJV01000013.1	9131	10150	-	fepD	1-1020/1020	===============	0/0	100	99.71	lac_VF_0428		fepD putative_ferric_iron_ABC_transporter_LCGL_RS18065_NC_017490.1:c1596029-1595010 Lactococcus garvieae Lg2 LCHL_1622
DSM-20684.fa	NZ_JXJV01000013.1	10128	11069	-	fepB	1-942/942	===============	0/0	100	99.58	lac_VF_0428		fepB putative_ferric_iron_ABC_transporter_LCGL_RS18070_NC_017490.1:c1596948-1596007 Lactococcus garvieae Lg2 LCHL_1623
DSM-20684.fa	NZ_JXJV01000014.1	30393	31730	-	NADH_oxidase	1-1338/1338	===============	0/0	100	98.88	lac_VF_0428		NADH_oxidase LCGL_RS13300_NC_017490.1:678241-679578 Lactococcus garvieae Lg2
DSM-20684.fa	NZ_JXJV01000017.1	4558	5859	-	Enolase	1-1302/1302	===============	0/0	100	99.85	lac_VF_0428		Enolase LCGL_RS17440_NC_017490.1:c1490708-1489407 Lactococcus garvieae Lg2
DSM-20684.fa	NZ_JXJV01000017.1	17989	18918	+	Adhesin_PsaA	1-930/930	===============	0/0	100	97.63	lac_VF_0428		Adhesin_PsaA NCBI_name = metal_ABC_transporter_substrate-binding_protein LCGL_RS17525 NC_017490.1:1502838-1503767 Lactococcus garvieae Lg2 complete genome old_locus_tag=LCGL_1533
DSM-20684.fa	NZ_JXJV01000018.1	29805	30614	-	hemolysin3	1-810/810	===============	0/0	100	99.26	lac_VF_0428		hemolysin3 Name=LCGL_RS12985 615478-616287 Lactococcus garvieae Lg2 complete genome old_locus_tag = LCGL_0597
DSM-20684.fa	NZ_JXJV01000023.1	17418	18026	+	Superoxide_dismutase	1-609/609	===============	0/0	100	99.51	lac_VF_0428		Superoxide_dismutase LCGL_RS11445_NC_017490.1:289210-289818 Lactococcus garvieae Lg2 old_locus_tag=LCGL_0285
DSM-20684.fa	NZ_JXJV01000024.1	18996	20708	-	Phosphoglucomutase	1-1713/1713	===============	0/0	100	98.89	lac_VF_0428		Phosphoglucomutase LCGL_RS17840_NC_017490.1:1558243-1559955 Lactococcus garvieae Lg2 ld_locus_tag=LCGL_1596
DSM-20684.fa	NZ_JXJV01000025.1	21413	22773	+	LPxTG-3	1-1361/1647	=============..	0/0	82.64	97.28	lac_VF_0428		LPxTG-3 LCGL_RS17790_NC_017490.1:1548182-1549828 Lactococcus garvieae Lg2 old_locus_tag=LCGL_1585
DSM-20684.fa	NZ_JXJV01000040.1	4037	5047	+	Glyceraldehyde-3-phosphate_dehydrogenase	1-1011/1011	===============	0/0	100	99.8	lac_VF_0428		Glyceraldehyde-3-phosphate_dehydrogenase LCGL_RS19790_NC_017490.1:c1929013-1928003 Lactococcus garvieae Lg2
EP01.fa	NZ_WIVG01000004.1	10568	11370	+	hemolysin3	1-803/810	===============	0/0	99.14	81.69	lac_VF_0428		hemolysin3 Name=LCGL_RS12985 615478-616287 Lactococcus garvieae Lg2 complete genome old_locus_tag = LCGL_0597
EP01.fa	NZ_WIVG01000007.1	60154	60800	-	hemolysin1	1-647/654	===============	0/0	98.93	80.22	lac_VF_0428		hemolysin1 LCGL_RS11635F NC_017490.1:c332295-331642 Lactococcus garvieae Lg2 complete genome old_locus_tag=LCGL_0323
EP01.fa	NZ_WIVG01000011.1	45248	46258	-	Glyceraldehyde-3-phosphate_dehydrogenase	1-1011/1011	===============	0/0	100	97.13	lac_VF_0428		Glyceraldehyde-3-phosphate_dehydrogenase LCGL_RS19790_NC_017490.1:c1929013-1928003 Lactococcus garvieae Lg2
EP01.fa	NZ_WIVG01000019.1	28397	29698	+	Enolase	1-1302/1302	===============	0/0	100	95.7	lac_VF_0428		Enolase LCGL_RS17440_NC_017490.1:c1490708-1489407 Lactococcus garvieae Lg2
EP01.fa	NZ_WIVG01000024.1	13703	15034	-	NADH_oxidase	1-1332/1338	========/======	2/2	99.48	80.05	lac_VF_0428		NADH_oxidase LCGL_RS13300_NC_017490.1:678241-679578 Lactococcus garvieae Lg2
EP01.fa	NZ_WIVG01000026.1	23874	25495	-	Adhesin_Pav	1-1622/1623	===============	0/0	99.94	81.07	lac_VF_0428		Adhesin_Pav NCBI name = Putative_fibronectin-binding_protein_LCGL_RS16560 NC_017490.1:1326392-1328014 Lactococcus garvieae Lg2 LCGL_1330
EP01.fa	NZ_WIVG01000033.1	3582	4871	-	Putative_collagenase	1-1290/1290	===============	0/0	100	82.79	lac_VF_0428		Putative_collagenase NCBI name = U32 family peptidase LCGL_RS18575_NC_017490.1:1699976-1701265 Lactococcus garvieae Lg2 old_locus_tag=LCGL_1724
EP01.fa	NZ_WIVG01000036.1	9432	10040	-	Superoxide_dismutase	1-609/609	===============	0/0	100	87.52	lac_VF_0428		Superoxide_dismutase LCGL_RS11445_NC_017490.1:289210-289818 Lactococcus garvieae Lg2 old_locus_tag=LCGL_0285
EP01.fa	NZ_WIVG01000045.1	14312	15640	+	hemolysin2	1-1329/1329	===============	0/0	100	84.88	lac_VF_0428		hemolysin2 LCGL_RS11890:382251-383579 Lactococcus garvieae Lg2 complete genome old_locus_tag=LCGL_0374
EP01.fa	NZ_WIVG01000054.1	7085	8790	+	Phosphoglucomutase	1-1706/1713	===============	0/0	99.59	92.44	lac_VF_0428		Phosphoglucomutase LCGL_RS17840_NC_017490.1:1558243-1559955 Lactococcus garvieae Lg2 ld_locus_tag=LCGL_1596
FDAARGOS_1002.fa	NZ_CP066003.1	75862	76176	-	LPxTG-6	1-315/315	===============	0/0	100	88.89	lac_VF_0428		LPxTG-6 LPxTG_surface_protein_LCGL_RS14195_NC_017490.1:870285-870599 Lactococcus garvieae Lg2 old_locus_tag= LCGL_0844
FDAARGOS_1002.fa	NZ_CP066003.1	225720	226450	-	Sortase_A	2-732/732	===============	0/0	99.86	91.79	lac_VF_0428		Sortase_A LCGL_RS16475_NC_017490.1:c1306046-1305315 Lactococcus garvieae Lg2
FDAARGOS_1002.fa	NZ_CP066003.1	245034	246656	+	Adhesin_Pav	1-1623/1623	===============	0/0	100	92.48	lac_VF_0428		Adhesin_Pav NCBI name = Putative_fibronectin-binding_protein_LCGL_RS16560 NC_017490.1:1326392-1328014 Lactococcus garvieae Lg2 LCGL_1330
FDAARGOS_1002.fa	NZ_CP066003.1	360001	360810	-	hemolysin3	1-810/810	===============	0/0	100	91.23	lac_VF_0428		hemolysin3 Name=LCGL_RS12985 615478-616287 Lactococcus garvieae Lg2 complete genome old_locus_tag = LCGL_0597
FDAARGOS_1002.fa	NZ_CP066003.1	422917	423858	-	fecB	1-942/942	===============	0/0	100	94.37	lac_VF_0428		fecB putative_iron_transporter(iron-heme_siderophore_like)_LCGL_RS12655_NC_017490.1:547062-548003 Lactococcus garvieae Lg2 old_locus_tag=LCGL_0530
FDAARGOS_1002.fa	NZ_CP066003.1	423870	424808	-	fecD	1-939/939	===============	0/0	100	92.01	lac_VF_0428		fecD putative_iron_transporter_LCGL_RS12650_NC_017490.1:546112-547050 Lactococcus garvieae Lg2 old_locus_tag=LCGL_0529
FDAARGOS_1002.fa	NZ_CP066003.1	424805	425755	-	fecC	1-951/951	===============	0/0	100	92.22	lac_VF_0428		fecC putative_iron_transporter_LCGL_RS12645NC_017490.1:545165-546115 Lactococcus garvieae Lg2 old_locus_tag=LCGL_0528
FDAARGOS_1002.fa	NZ_CP066003.1	425745	426527	-	fecE	1-783/783	===============	0/0	100	94.51	lac_VF_0428		fecE putative_iron_transporter_LCGL_RS12640_NC_017490.1:544393-545175 Lactococcus garvieae Lg2 old_locus_tag=LCGL_0527
FDAARGOS_1002.fa	NZ_CP066003.1	568459	569786	-	hemolysin2	1-1329/1329	========/======	1/1	99.92	96.16	lac_VF_0428		hemolysin2 LCGL_RS11890:382251-383579 Lactococcus garvieae Lg2 complete genome old_locus_tag=LCGL_0374
FDAARGOS_1002.fa	NZ_CP066003.1	623336	626137	-	LPxTG-2	1-2796/2796	========/======	5/12	99.89	90.66	lac_VF_0428		LPxTG-2 LCGL_RS16935_NC_017490.1:c1395289-1392494 Lactococcus garvieae Lg2 LCGT1410
FDAARGOS_1002.fa	NZ_CP066003.1	659835	660488	+	hemolysin1	1-654/654	===============	0/0	100	93.27	lac_VF_0428		hemolysin1 LCGL_RS11635F NC_017490.1:c332295-331642 Lactococcus garvieae Lg2 complete genome old_locus_tag=LCGL_0323
FDAARGOS_1002.fa	NZ_CP066003.1	713257	713865	-	Superoxide_dismutase	1-609/609	===============	0/0	100	95.89	lac_VF_0428		Superoxide_dismutase LCGL_RS11445_NC_017490.1:289210-289818 Lactococcus garvieae Lg2 old_locus_tag=LCGL_0285
FDAARGOS_1002.fa	NZ_CP066003.1	897471	897932	+	feoA	1-462/462	===============	0/0	100	91.34	lac_VF_0428		feoA putative_ferrous_iron_trasnporter__LCGL_RS10545_NC_017490.1:c109166-108705 Lactococcus garvieae Lg2
FDAARGOS_1002.fa	NZ_CP066003.1	897945	900050	+	feoB	1-2106/2106	===============	0/0	100	93.16	lac_VF_0428		feoB putative_ferrous_iron_trasnporter_LCGL_RS10540_BNC_017490.1:c108692-106587 Lactococcus garvieae Lg2
FDAARGOS_1002.fa	NZ_CP066003.1	1030548	1031558	+	Glyceraldehyde-3-phosphate_dehydrogenase	1-1011/1011	===============	0/0	100	99.7	lac_VF_0428		Glyceraldehyde-3-phosphate_dehydrogenase LCGL_RS19790_NC_017490.1:c1929013-1928003 Lactococcus garvieae Lg2
FDAARGOS_1002.fa	NZ_CP066003.1	1308935	1310224	-	Putative_collagenase	1-1290/1290	===============	0/0	100	93.88	lac_VF_0428		Putative_collagenase NCBI name = U32 family peptidase LCGL_RS18575_NC_017490.1:1699976-1701265 Lactococcus garvieae Lg2 old_locus_tag=LCGL_1724
FDAARGOS_1002.fa	NZ_CP066003.1	1412649	1413590	+	fepB	1-942/942	===============	0/0	100	90.87	lac_VF_0428		fepB putative_ferric_iron_ABC_transporter_LCGL_RS18070_NC_017490.1:c1596948-1596007 Lactococcus garvieae Lg2 LCHL_1623
FDAARGOS_1002.fa	NZ_CP066003.1	1413568	1414587	+	fepD	1-1020/1020	===============	0/0	100	90.88	lac_VF_0428		fepD putative_ferric_iron_ABC_transporter_LCGL_RS18065_NC_017490.1:c1596029-1595010 Lactococcus garvieae Lg2 LCHL_1622
FDAARGOS_1002.fa	NZ_CP066003.1	1414589	1415365	+	fepC	1-777/777	===============	0/0	100	91.89	lac_VF_0428		fepC putative_ferric_iron_ABC_transporter_LCGL_RS18060_NC_017490.1:c1595008-1594232 Lactococcus garvieae Lg2 LCHL_1621
FDAARGOS_1002.fa	NZ_CP066003.1	1446455	1448167	-	Phosphoglucomutase	1-1713/1713	===============	0/0	100	93.93	lac_VF_0428		Phosphoglucomutase LCGL_RS17840_NC_017490.1:1558243-1559955 Lactococcus garvieae Lg2 ld_locus_tag=LCGL_1596
FDAARGOS_1002.fa	NZ_CP066003.1	1521926	1522855	-	Adhesin_PsaA	1-930/930	===============	0/0	100	97.96	lac_VF_0428		Adhesin_PsaA NCBI_name = metal_ABC_transporter_substrate-binding_protein LCGL_RS17525 NC_017490.1:1502838-1503767 Lactococcus garvieae Lg2 complete genome old_locus_tag=LCGL_1533
FDAARGOS_1002.fa	NZ_CP066003.1	1537487	1538788	+	Enolase	1-1302/1302	===============	0/0	100	99.92	lac_VF_0428		Enolase LCGL_RS17440_NC_017490.1:c1490708-1489407 Lactococcus garvieae Lg2
FDAARGOS_1002.fa	NZ_CP066003.1	1694081	1695418	+	NADH_oxidase	1-1338/1338	===============	0/0	100	98.95	lac_VF_0428		NADH_oxidase LCGL_RS13300_NC_017490.1:678241-679578 Lactococcus garvieae Lg2
FDAARGOS_1002.fa	NZ_CP066003.1	1920194	1922302	+	LPxTG-1	1-2109/2109	===============	0/0	100	98.58	lac_VF_0428		LPxTG-1 LCGL_RS14985_NC_017490.1:1023654-1025762 Lactococcus garvieae Lg2 old_locus_tag= LCGL_1005
FDAARGOS_1062.fa	NZ_CP066074.1	64659	66764	-	feoB	1-2106/2106	===============	0/0	100	99.48	lac_VF_0428		feoB putative_ferrous_iron_trasnporter_LCGL_RS10540_BNC_017490.1:c108692-106587 Lactococcus garvieae Lg2
FDAARGOS_1062.fa	NZ_CP066074.1	66777	67238	-	feoA	1-462/462	===============	0/0	100	99.57	lac_VF_0428		feoA putative_ferrous_iron_trasnporter__LCGL_RS10545_NC_017490.1:c109166-108705 Lactococcus garvieae Lg2
FDAARGOS_1062.fa	NZ_CP066074.1	181966	187093	+	Adhesin	1-5146/5146	========/======	3/20	99.63	97.78	lac_VF_0428		Adhesin NCBI name = Cell surface protein (putative Adhesin ) LCGL_RS11015 NC_017490.1:189794-194939 Lactococcus garvieae Lg2 complete genome old_locus_tag=LCGL_0196 paper-Morita
FDAARGOS_1062.fa	NZ_CP066074.1	280407	281015	+	Superoxide_dismutase	1-609/609	===============	0/0	100	95.89	lac_VF_0428		Superoxide_dismutase LCGL_RS11445_NC_017490.1:289210-289818 Lactococcus garvieae Lg2 old_locus_tag=LCGL_0285
FDAARGOS_1062.fa	NZ_CP066074.1	333784	334437	-	hemolysin1	1-654/654	===============	0/0	100	93.27	lac_VF_0428		hemolysin1 LCGL_RS11635F NC_017490.1:c332295-331642 Lactococcus garvieae Lg2 complete genome old_locus_tag=LCGL_0323
FDAARGOS_1062.fa	NZ_CP066074.1	388123	389451	+	hemolysin2	1-1329/1329	===============	0/0	100	96.39	lac_VF_0428		hemolysin2 LCGL_RS11890:382251-383579 Lactococcus garvieae Lg2 complete genome old_locus_tag=LCGL_0374
FDAARGOS_1062.fa	NZ_CP066074.1	531367	532149	+	fecE	1-783/783	===============	0/0	100	94.51	lac_VF_0428		fecE putative_iron_transporter_LCGL_RS12640_NC_017490.1:544393-545175 Lactococcus garvieae Lg2 old_locus_tag=LCGL_0527
FDAARGOS_1062.fa	NZ_CP066074.1	532139	533089	+	fecC	1-951/951	===============	0/0	100	92.22	lac_VF_0428		fecC putative_iron_transporter_LCGL_RS12645NC_017490.1:545165-546115 Lactococcus garvieae Lg2 old_locus_tag=LCGL_0528
FDAARGOS_1062.fa	NZ_CP066074.1	533086	534024	+	fecD	1-939/939	===============	0/0	100	92.01	lac_VF_0428		fecD putative_iron_transporter_LCGL_RS12650_NC_017490.1:546112-547050 Lactococcus garvieae Lg2 old_locus_tag=LCGL_0529
FDAARGOS_1062.fa	NZ_CP066074.1	534036	534977	+	fecB	1-942/942	===============	0/0	100	94.37	lac_VF_0428		fecB putative_iron_transporter(iron-heme_siderophore_like)_LCGL_RS12655_NC_017490.1:547062-548003 Lactococcus garvieae Lg2 old_locus_tag=LCGL_0530
FDAARGOS_1062.fa	NZ_CP066074.1	596872	597681	+	hemolysin3	1-810/810	===============	0/0	100	91.23	lac_VF_0428		hemolysin3 Name=LCGL_RS12985 615478-616287 Lactococcus garvieae Lg2 complete genome old_locus_tag = LCGL_0597
FDAARGOS_1062.fa	NZ_CP066074.1	678559	680181	-	Adhesin_Pav	1-1623/1623	===============	0/0	100	92.48	lac_VF_0428		Adhesin_Pav NCBI name = Putative_fibronectin-binding_protein_LCGL_RS16560 NC_017490.1:1326392-1328014 Lactococcus garvieae Lg2 LCGL_1330
FDAARGOS_1062.fa	NZ_CP066074.1	698765	699495	+	Sortase_A	2-732/732	===============	0/0	99.86	91.79	lac_VF_0428		Sortase_A LCGL_RS16475_NC_017490.1:c1306046-1305315 Lactococcus garvieae Lg2
FDAARGOS_1062.fa	NZ_CP066074.1	892133	892447	+	LPxTG-6	1-315/315	===============	0/0	100	89.21	lac_VF_0428		LPxTG-6 LPxTG_surface_protein_LCGL_RS14195_NC_017490.1:870285-870599 Lactococcus garvieae Lg2 old_locus_tag= LCGL_0844
FDAARGOS_1062.fa	NZ_CP066074.1	1129565	1131673	-	LPxTG-1	1-2109/2109	===============	0/0	100	98.58	lac_VF_0428		LPxTG-1 LCGL_RS14985_NC_017490.1:1023654-1025762 Lactococcus garvieae Lg2 old_locus_tag= LCGL_1005
FDAARGOS_1062.fa	NZ_CP066074.1	1373581	1374918	-	NADH_oxidase	1-1338/1338	===============	0/0	100	98.95	lac_VF_0428		NADH_oxidase LCGL_RS13300_NC_017490.1:678241-679578 Lactococcus garvieae Lg2
FDAARGOS_1062.fa	NZ_CP066074.1	1433386	1433921	+	LPXTG-7	1-537/537	========/======	1/1	99.81	99.63	lac_VF_0428		LPXTG-7 LPxTG_serin_rich_protein(putative_mucus_adhesin) _HM852546.1 Lactococcus garvieae clone SSHI.2
FDAARGOS_1062.fa	NZ_CP066074.1	1434229	1434764	+	LPXTG-7	1-537/537	========/======	1/1	99.81	99.44	lac_VF_0428		LPXTG-7 LPxTG_serin_rich_protein(putative_mucus_adhesin) _HM852546.1 Lactococcus garvieae clone SSHI.2
FDAARGOS_1062.fa	NZ_CP066074.1	1435072	1435607	+	LPXTG-7	1-537/537	========/======	1/1	99.81	99.63	lac_VF_0428		LPXTG-7 LPxTG_serin_rich_protein(putative_mucus_adhesin) _HM852546.1 Lactococcus garvieae clone SSHI.2
FDAARGOS_1062.fa	NZ_CP066074.1	1435915	1436450	+	LPXTG-7	1-537/537	========/======	1/1	99.81	96.09	lac_VF_0428		LPXTG-7 LPxTG_serin_rich_protein(putative_mucus_adhesin) _HM852546.1 Lactococcus garvieae clone SSHI.2
FDAARGOS_1062.fa	NZ_CP066074.1	1513215	1514516	-	Enolase	1-1302/1302	===============	0/0	100	99.92	lac_VF_0428		Enolase LCGL_RS17440_NC_017490.1:c1490708-1489407 Lactococcus garvieae Lg2
FDAARGOS_1062.fa	NZ_CP066074.1	1531146	1532075	+	Adhesin_PsaA	1-930/930	===============	0/0	100	97.96	lac_VF_0428		Adhesin_PsaA NCBI_name = metal_ABC_transporter_substrate-binding_protein LCGL_RS17525 NC_017490.1:1502838-1503767 Lactococcus garvieae Lg2 complete genome old_locus_tag=LCGL_1533
FDAARGOS_1062.fa	NZ_CP066074.1	1603290	1605002	+	Phosphoglucomutase	1-1713/1713	===============	0/0	100	93.87	lac_VF_0428		Phosphoglucomutase LCGL_RS17840_NC_017490.1:1558243-1559955 Lactococcus garvieae Lg2 ld_locus_tag=LCGL_1596
FDAARGOS_1062.fa	NZ_CP066074.1	1636092	1636868	-	fepC	1-777/777	===============	0/0	100	91.89	lac_VF_0428		fepC putative_ferric_iron_ABC_transporter_LCGL_RS18060_NC_017490.1:c1595008-1594232 Lactococcus garvieae Lg2 LCHL_1621
FDAARGOS_1062.fa	NZ_CP066074.1	1636870	1637889	-	fepD	1-1020/1020	===============	0/0	100	90.88	lac_VF_0428		fepD putative_ferric_iron_ABC_transporter_LCGL_RS18065_NC_017490.1:c1596029-1595010 Lactococcus garvieae Lg2 LCHL_1622
FDAARGOS_1062.fa	NZ_CP066074.1	1637867	1638808	-	fepB	1-942/942	===============	0/0	100	90.98	lac_VF_0428		fepB putative_ferric_iron_ABC_transporter_LCGL_RS18070_NC_017490.1:c1596948-1596007 Lactococcus garvieae Lg2 LCHL_1623
FDAARGOS_1062.fa	NZ_CP066074.1	1741211	1742500	+	Putative_collagenase	1-1290/1290	===============	0/0	100	93.88	lac_VF_0428		Putative_collagenase NCBI name = U32 family peptidase LCGL_RS18575_NC_017490.1:1699976-1701265 Lactococcus garvieae Lg2 old_locus_tag=LCGL_1724
FDAARGOS_1062.fa	NZ_CP066074.1	1965742	1966752	-	Glyceraldehyde-3-phosphate_dehydrogenase	1-1011/1011	===============	0/0	100	99.9	lac_VF_0428		Glyceraldehyde-3-phosphate_dehydrogenase LCGL_RS19790_NC_017490.1:c1929013-1928003 Lactococcus garvieae Lg2
FDAARGOS_1063.fa	NZ_CP066087.1	126572	126886	-	LPxTG-6	1-315/315	===============	0/0	100	88.57	lac_VF_0428		LPxTG-6 LPxTG_surface_protein_LCGL_RS14195_NC_017490.1:870285-870599 Lactococcus garvieae Lg2 old_locus_tag= LCGL_0844
FDAARGOS_1063.fa	NZ_CP066087.1	279511	280241	-	Sortase_A	2-732/732	===============	0/0	99.86	92.48	lac_VF_0428		Sortase_A LCGL_RS16475_NC_017490.1:c1306046-1305315 Lactococcus garvieae Lg2
FDAARGOS_1063.fa	NZ_CP066087.1	298830	300452	+	Adhesin_Pav	1-1623/1623	===============	0/0	100	92.79	lac_VF_0428		Adhesin_Pav NCBI name = Putative_fibronectin-binding_protein_LCGL_RS16560 NC_017490.1:1326392-1328014 Lactococcus garvieae Lg2 LCGL_1330
FDAARGOS_1063.fa	NZ_CP066087.1	385245	386054	-	hemolysin3	1-810/810	===============	0/0	100	91.11	lac_VF_0428		hemolysin3 Name=LCGL_RS12985 615478-616287 Lactococcus garvieae Lg2 complete genome old_locus_tag = LCGL_0597
FDAARGOS_1063.fa	NZ_CP066087.1	457202	458143	-	fecB	1-942/942	===============	0/0	100	94.8	lac_VF_0428		fecB putative_iron_transporter(iron-heme_siderophore_like)_LCGL_RS12655_NC_017490.1:547062-548003 Lactococcus garvieae Lg2 old_locus_tag=LCGL_0530
FDAARGOS_1063.fa	NZ_CP066087.1	458155	459093	-	fecD	1-939/939	===============	0/0	100	92.01	lac_VF_0428		fecD putative_iron_transporter_LCGL_RS12650_NC_017490.1:546112-547050 Lactococcus garvieae Lg2 old_locus_tag=LCGL_0529
FDAARGOS_1063.fa	NZ_CP066087.1	459748	460527	-	fecE	1-780/783	===============	0/0	99.62	93.85	lac_VF_0428		fecE putative_iron_transporter_LCGL_RS12640_NC_017490.1:544393-545175 Lactococcus garvieae Lg2 old_locus_tag=LCGL_0527
FDAARGOS_1063.fa	NZ_CP066087.1	634798	636126	-	hemolysin2	1-1329/1329	===============	0/0	100	96.39	lac_VF_0428		hemolysin2 LCGL_RS11890:382251-383579 Lactococcus garvieae Lg2 complete genome old_locus_tag=LCGL_0374
FDAARGOS_1063.fa	NZ_CP066087.1	690541	691194	+	hemolysin1	1-654/654	===============	0/0	100	93.12	lac_VF_0428		hemolysin1 LCGL_RS11635F NC_017490.1:c332295-331642 Lactococcus garvieae Lg2 complete genome old_locus_tag=LCGL_0323
FDAARGOS_1063.fa	NZ_CP066087.1	770965	771573	-	Superoxide_dismutase	1-609/609	===============	0/0	100	95.57	lac_VF_0428		Superoxide_dismutase LCGL_RS11445_NC_017490.1:289210-289818 Lactococcus garvieae Lg2 old_locus_tag=LCGL_0285
FDAARGOS_1063.fa	NZ_CP066087.1	953383	953844	+	feoA	1-462/462	===============	0/0	100	99.78	lac_VF_0428		feoA putative_ferrous_iron_trasnporter__LCGL_RS10545_NC_017490.1:c109166-108705 Lactococcus garvieae Lg2
FDAARGOS_1063.fa	NZ_CP066087.1	953857	955962	+	feoB	1-2106/2106	===============	0/0	100	99.81	lac_VF_0428		feoB putative_ferrous_iron_trasnporter_LCGL_RS10540_BNC_017490.1:c108692-106587 Lactococcus garvieae Lg2
FDAARGOS_1063.fa	NZ_CP066087.1	1137997	1139007	+	Glyceraldehyde-3-phosphate_dehydrogenase	1-1011/1011	===============	0/0	100	99.6	lac_VF_0428		Glyceraldehyde-3-phosphate_dehydrogenase LCGL_RS19790_NC_017490.1:c1929013-1928003 Lactococcus garvieae Lg2
FDAARGOS_1063.fa	NZ_CP066087.1	1357097	1358386	-	Putative_collagenase	1-1290/1290	===============	0/0	100	93.95	lac_VF_0428		Putative_collagenase NCBI name = U32 family peptidase LCGL_RS18575_NC_017490.1:1699976-1701265 Lactococcus garvieae Lg2 old_locus_tag=LCGL_1724
FDAARGOS_1063.fa	NZ_CP066087.1	1473336	1474277	+	fepB	1-942/942	===============	0/0	100	90.76	lac_VF_0428		fepB putative_ferric_iron_ABC_transporter_LCGL_RS18070_NC_017490.1:c1596948-1596007 Lactococcus garvieae Lg2 LCHL_1623
FDAARGOS_1063.fa	NZ_CP066087.1	1474255	1475274	+	fepD	1-1020/1020	===============	0/0	100	90.78	lac_VF_0428		fepD putative_ferric_iron_ABC_transporter_LCGL_RS18065_NC_017490.1:c1596029-1595010 Lactococcus garvieae Lg2 LCHL_1622
FDAARGOS_1063.fa	NZ_CP066087.1	1475276	1476052	+	fepC	1-777/777	===============	0/0	100	91.25	lac_VF_0428		fepC putative_ferric_iron_ABC_transporter_LCGL_RS18060_NC_017490.1:c1595008-1594232 Lactococcus garvieae Lg2 LCHL_1621
FDAARGOS_1063.fa	NZ_CP066087.1	1507010	1508722	-	Phosphoglucomutase	1-1713/1713	===============	0/0	100	93.81	lac_VF_0428		Phosphoglucomutase LCGL_RS17840_NC_017490.1:1558243-1559955 Lactococcus garvieae Lg2 ld_locus_tag=LCGL_1596
FDAARGOS_1063.fa	NZ_CP066087.1	1601967	1602896	-	Adhesin_PsaA	1-930/930	===============	0/0	100	92.47	lac_VF_0428		Adhesin_PsaA NCBI_name = metal_ABC_transporter_substrate-binding_protein LCGL_RS17525 NC_017490.1:1502838-1503767 Lactococcus garvieae Lg2 complete genome old_locus_tag=LCGL_1533
FDAARGOS_1063.fa	NZ_CP066087.1	1650729	1652030	+	Enolase	1-1302/1302	===============	0/0	100	99.69	lac_VF_0428		Enolase LCGL_RS17440_NC_017490.1:c1490708-1489407 Lactococcus garvieae Lg2
FDAARGOS_1063.fa	NZ_CP066087.1	1778799	1780134	+	NADH_oxidase	1-1336/1338	===============	0/0	99.85	92.81	lac_VF_0428		NADH_oxidase LCGL_RS13300_NC_017490.1:678241-679578 Lactococcus garvieae Lg2
FDAARGOS_1063.fa	NZ_CP066087.1	2058301	2060409	+	LPxTG-1	1-2109/2109	===============	0/0	100	89.14	lac_VF_0428		LPxTG-1 LCGL_RS14985_NC_017490.1:1023654-1025762 Lactococcus garvieae Lg2 old_locus_tag= LCGL_1005
FDAARGOS_893.fa	NZ_CP065691.1	69263	70591	+	hemolysin2	1-1329/1329	===============	0/0	100	85.1	lac_VF_0428		hemolysin2 LCGL_RS11890:382251-383579 Lactococcus garvieae Lg2 complete genome old_locus_tag=LCGL_0374
FDAARGOS_893.fa	NZ_CP065691.1	210641	211423	+	fecE	1-783/783	===============	0/0	100	80.84	lac_VF_0428		fecE putative_iron_transporter_LCGL_RS12640_NC_017490.1:544393-545175 Lactococcus garvieae Lg2 old_locus_tag=LCGL_0527
FDAARGOS_893.fa	NZ_CP065691.1	384373	385995	-	Adhesin_Pav	1-1623/1623	========/======	2/2	99.94	80.6	lac_VF_0428		Adhesin_Pav NCBI name = Putative_fibronectin-binding_protein_LCGL_RS16560 NC_017490.1:1326392-1328014 Lactococcus garvieae Lg2 LCGL_1330
FDAARGOS_893.fa	NZ_CP065691.1	1036500	1037833	-	NADH_oxidase	1-1334/1338	========/======	2/4	99.55	81.51	lac_VF_0428		NADH_oxidase LCGL_RS13300_NC_017490.1:678241-679578 Lactococcus garvieae Lg2
FDAARGOS_893.fa	NZ_CP065691.1	1102653	1105454	-	LPxTG-2	1-2796/2796	========/======	2/6	100	96	lac_VF_0428		LPxTG-2 LCGL_RS16935_NC_017490.1:c1395289-1392494 Lactococcus garvieae Lg2 LCGT1410
FDAARGOS_893.fa	NZ_CP065691.1	1204229	1205530	-	Enolase	1-1302/1302	===============	0/0	100	97.62	lac_VF_0428		Enolase LCGL_RS17440_NC_017490.1:c1490708-1489407 Lactococcus garvieae Lg2
FDAARGOS_893.fa	NZ_CP065691.1	1293331	1295043	+	Phosphoglucomutase	1-1713/1713	===============	0/0	100	84.24	lac_VF_0428		Phosphoglucomutase LCGL_RS17840_NC_017490.1:1558243-1559955 Lactococcus garvieae Lg2 ld_locus_tag=LCGL_1596
FDAARGOS_893.fa	NZ_CP065691.1	1494730	1496019	+	Putative_collagenase	1-1290/1290	===============	0/0	100	85.12	lac_VF_0428		Putative_collagenase NCBI name = U32 family peptidase LCGL_RS18575_NC_017490.1:1699976-1701265 Lactococcus garvieae Lg2 old_locus_tag=LCGL_1724
FDAARGOS_893.fa	NZ_CP065691.1	1725575	1726585	-	Glyceraldehyde-3-phosphate_dehydrogenase	1-1011/1011	===============	0/0	100	98.02	lac_VF_0428		Glyceraldehyde-3-phosphate_dehydrogenase LCGL_RS19790_NC_017490.1:c1929013-1928003 Lactococcus garvieae Lg2
FDAARGOS_893.fa	NZ_CP065691.1	2057032	2057640	+	Superoxide_dismutase	1-609/609	===============	0/0	100	89.33	lac_VF_0428		Superoxide_dismutase LCGL_RS11445_NC_017490.1:289210-289818 Lactococcus garvieae Lg2 old_locus_tag=LCGL_0285
FDAARGOS_929.fa	NZ_CP065637.1	209858	210319	+	feoA	1-462/462	===============	0/0	100	99.13	lac_VF_0428		feoA putative_ferrous_iron_trasnporter__LCGL_RS10545_NC_017490.1:c109166-108705 Lactococcus garvieae Lg2
FDAARGOS_929.fa	NZ_CP065637.1	210332	212437	+	feoB	1-2106/2106	===============	0/0	100	98.95	lac_VF_0428		feoB putative_ferrous_iron_trasnporter_LCGL_RS10540_BNC_017490.1:c108692-106587 Lactococcus garvieae Lg2
FDAARGOS_929.fa	NZ_CP065637.1	355880	356890	+	Glyceraldehyde-3-phosphate_dehydrogenase	1-1011/1011	===============	0/0	100	99.8	lac_VF_0428		Glyceraldehyde-3-phosphate_dehydrogenase LCGL_RS19790_NC_017490.1:c1929013-1928003 Lactococcus garvieae Lg2
FDAARGOS_929.fa	NZ_CP065637.1	631973	633262	-	Putative_collagenase	1-1290/1290	===============	0/0	100	99.07	lac_VF_0428		Putative_collagenase NCBI name = U32 family peptidase LCGL_RS18575_NC_017490.1:1699976-1701265 Lactococcus garvieae Lg2 old_locus_tag=LCGL_1724
FDAARGOS_929.fa	NZ_CP065637.1	759363	760304	+	fepB	1-942/942	===============	0/0	100	99.58	lac_VF_0428		fepB putative_ferric_iron_ABC_transporter_LCGL_RS18070_NC_017490.1:c1596948-1596007 Lactococcus garvieae Lg2 LCHL_1623
FDAARGOS_929.fa	NZ_CP065637.1	760282	761301	+	fepD	1-1020/1020	===============	0/0	100	99.71	lac_VF_0428		fepD putative_ferric_iron_ABC_transporter_LCGL_RS18065_NC_017490.1:c1596029-1595010 Lactococcus garvieae Lg2 LCHL_1622
FDAARGOS_929.fa	NZ_CP065637.1	761303	762079	+	fepC	1-777/777	===============	0/0	100	98.58	lac_VF_0428		fepC putative_ferric_iron_ABC_transporter_LCGL_RS18060_NC_017490.1:c1595008-1594232 Lactococcus garvieae Lg2 LCHL_1621
FDAARGOS_929.fa	NZ_CP065637.1	795770	797482	-	Phosphoglucomutase	1-1713/1713	===============	0/0	100	98.89	lac_VF_0428		Phosphoglucomutase LCGL_RS17840_NC_017490.1:1558243-1559955 Lactococcus garvieae Lg2 ld_locus_tag=LCGL_1596
FDAARGOS_929.fa	NZ_CP065637.1	807155	808515	-	LPxTG-3	1-1361/1647	=============..	0/0	82.64	97.28	lac_VF_0428		LPxTG-3 LCGL_RS17790_NC_017490.1:1548182-1549828 Lactococcus garvieae Lg2 old_locus_tag=LCGL_1585
FDAARGOS_929.fa	NZ_CP065637.1	869489	870418	-	Adhesin_PsaA	1-930/930	===============	0/0	100	97.63	lac_VF_0428		Adhesin_PsaA NCBI_name = metal_ABC_transporter_substrate-binding_protein LCGL_RS17525 NC_017490.1:1502838-1503767 Lactococcus garvieae Lg2 complete genome old_locus_tag=LCGL_1533
FDAARGOS_929.fa	NZ_CP065637.1	882548	883849	+	Enolase	1-1302/1302	===============	0/0	100	99.85	lac_VF_0428		Enolase LCGL_RS17440_NC_017490.1:c1490708-1489407 Lactococcus garvieae Lg2
FDAARGOS_929.fa	NZ_CP065637.1	1015718	1017055	+	NADH_oxidase	1-1338/1338	===============	0/0	100	98.88	lac_VF_0428		NADH_oxidase LCGL_RS13300_NC_017490.1:678241-679578 Lactococcus garvieae Lg2
FDAARGOS_929.fa	NZ_CP065637.1	1248599	1250707	+	LPxTG-1	1-2109/2109	===============	0/0	100	99	lac_VF_0428		LPxTG-1 LCGL_RS14985_NC_017490.1:1023654-1025762 Lactococcus garvieae Lg2 old_locus_tag= LCGL_1005
FDAARGOS_929.fa	NZ_CP065637.1	1475303	1475617	-	LPxTG-6	1-315/315	===============	0/0	100	99.68	lac_VF_0428		LPxTG-6 LPxTG_surface_protein_LCGL_RS14195_NC_017490.1:870285-870599 Lactococcus garvieae Lg2 old_locus_tag= LCGL_0844
FDAARGOS_929.fa	NZ_CP065637.1	1611498	1612228	-	Sortase_A	2-732/732	===============	0/0	99.86	99.45	lac_VF_0428		Sortase_A LCGL_RS16475_NC_017490.1:c1306046-1305315 Lactococcus garvieae Lg2
FDAARGOS_929.fa	NZ_CP065637.1	1632811	1634433	+	Adhesin_Pav	1-1623/1623	===============	0/0	100	99.2	lac_VF_0428		Adhesin_Pav NCBI name = Putative_fibronectin-binding_protein_LCGL_RS16560 NC_017490.1:1326392-1328014 Lactococcus garvieae Lg2 LCGL_1330
FDAARGOS_929.fa	NZ_CP065637.1	1726179	1726988	-	hemolysin3	1-810/810	===============	0/0	100	99.26	lac_VF_0428		hemolysin3 Name=LCGL_RS12985 615478-616287 Lactococcus garvieae Lg2 complete genome old_locus_tag = LCGL_0597
FDAARGOS_929.fa	NZ_CP065637.1	1792414	1793355	-	fecB	1-942/942	===============	0/0	100	99.47	lac_VF_0428		fecB putative_iron_transporter(iron-heme_siderophore_like)_LCGL_RS12655_NC_017490.1:547062-548003 Lactococcus garvieae Lg2 old_locus_tag=LCGL_0530
FDAARGOS_929.fa	NZ_CP065637.1	1793367	1794305	-	fecD	1-939/939	===============	0/0	100	99.15	lac_VF_0428		fecD putative_iron_transporter_LCGL_RS12650_NC_017490.1:546112-547050 Lactococcus garvieae Lg2 old_locus_tag=LCGL_0529
FDAARGOS_929.fa	NZ_CP065637.1	1794302	1795252	-	fecC	1-951/951	===============	0/0	100	99.58	lac_VF_0428		fecC putative_iron_transporter_LCGL_RS12645NC_017490.1:545165-546115 Lactococcus garvieae Lg2 old_locus_tag=LCGL_0528
FDAARGOS_929.fa	NZ_CP065637.1	1795242	1796024	-	fecE	1-783/783	===============	0/0	100	98.85	lac_VF_0428		fecE putative_iron_transporter_LCGL_RS12640_NC_017490.1:544393-545175 Lactococcus garvieae Lg2 old_locus_tag=LCGL_0527
FDAARGOS_929.fa	NZ_CP065637.1	1940884	1942212	-	hemolysin2	1-1329/1329	===============	0/0	100	98.72	lac_VF_0428		hemolysin2 LCGL_RS11890:382251-383579 Lactococcus garvieae Lg2 complete genome old_locus_tag=LCGL_0374
FDAARGOS_929.fa	NZ_CP065637.1	1997038	1997691	+	hemolysin1	1-654/654	===============	0/0	100	99.39	lac_VF_0428		hemolysin1 LCGL_RS11635F NC_017490.1:c332295-331642 Lactococcus garvieae Lg2 complete genome old_locus_tag=LCGL_0323
FDAARGOS_929.fa	NZ_CP065637.1	2038516	2039124	-	Superoxide_dismutase	1-609/609	===============	0/0	100	99.51	lac_VF_0428		Superoxide_dismutase LCGL_RS11445_NC_017490.1:289210-289818 Lactococcus garvieae Lg2 old_locus_tag=LCGL_0285
FISHB.fa	NZ_SDHO01000001.1	75710	76318	+	Superoxide_dismutase	1-609/609	===============	0/0	100	96.39	lac_VF_0428		Superoxide_dismutase LCGL_RS11445_NC_017490.1:289210-289818 Lactococcus garvieae Lg2 old_locus_tag=LCGL_0285
FISHB.fa	NZ_SDHO01000001.1	150303	150956	-	hemolysin1	1-654/654	===============	0/0	100	89.75	lac_VF_0428		hemolysin1 LCGL_RS11635F NC_017490.1:c332295-331642 Lactococcus garvieae Lg2 complete genome old_locus_tag=LCGL_0323
FISHB.fa	NZ_SDHO01000001.1	199341	200669	+	hemolysin2	1-1329/1329	===============	0/0	100	94.81	lac_VF_0428		hemolysin2 LCGL_RS11890:382251-383579 Lactococcus garvieae Lg2 complete genome old_locus_tag=LCGL_0374
FISHB.fa	NZ_SDHO01000001.1	338356	339138	+	fecE	1-783/783	===============	0/0	100	91.31	lac_VF_0428		fecE putative_iron_transporter_LCGL_RS12640_NC_017490.1:544393-545175 Lactococcus garvieae Lg2 old_locus_tag=LCGL_0527
FISHB.fa	NZ_SDHO01000001.1	339128	340078	+	fecC	1-951/951	===============	0/0	100	87.38	lac_VF_0428		fecC putative_iron_transporter_LCGL_RS12645NC_017490.1:545165-546115 Lactococcus garvieae Lg2 old_locus_tag=LCGL_0528
FISHB.fa	NZ_SDHO01000001.1	340075	341013	+	fecD	1-939/939	===============	0/0	100	88.18	lac_VF_0428		fecD putative_iron_transporter_LCGL_RS12650_NC_017490.1:546112-547050 Lactococcus garvieae Lg2 old_locus_tag=LCGL_0529
FISHB.fa	NZ_SDHO01000001.1	341025	341966	+	fecB	1-942/942	===============	0/0	100	93.42	lac_VF_0428		fecB putative_iron_transporter(iron-heme_siderophore_like)_LCGL_RS12655_NC_017490.1:547062-548003 Lactococcus garvieae Lg2 old_locus_tag=LCGL_0530
FISHB.fa	NZ_SDHO01000001.1	399013	399822	+	hemolysin3	1-810/810	===============	0/0	100	89.26	lac_VF_0428		hemolysin3 Name=LCGL_RS12985 615478-616287 Lactococcus garvieae Lg2 complete genome old_locus_tag = LCGL_0597
FISHB.fa	NZ_SDHO01000001.1	485856	487478	-	Adhesin_Pav	1-1623/1623	===============	0/0	100	91.25	lac_VF_0428		Adhesin_Pav NCBI name = Putative_fibronectin-binding_protein_LCGL_RS16560 NC_017490.1:1326392-1328014 Lactococcus garvieae Lg2 LCGL_1330
FISHB.fa	NZ_SDHO01000002.1	104319	106424	-	feoB	1-2106/2106	===============	0/0	100	90.17	lac_VF_0428		feoB putative_ferrous_iron_trasnporter_LCGL_RS10540_BNC_017490.1:c108692-106587 Lactococcus garvieae Lg2
FISHB.fa	NZ_SDHO01000002.1	106437	106898	-	feoA	1-462/462	===============	0/0	100	87.45	lac_VF_0428		feoA putative_ferrous_iron_trasnporter__LCGL_RS10545_NC_017490.1:c109166-108705 Lactococcus garvieae Lg2
FISHB.fa	NZ_SDHO01000003.1	102658	103993	-	NADH_oxidase	1-1336/1338	===============	0/0	99.85	92.14	lac_VF_0428		NADH_oxidase LCGL_RS13300_NC_017490.1:678241-679578 Lactococcus garvieae Lg2
FISHB.fa	NZ_SDHO01000004.1	27861	29150	+	Putative_collagenase	1-1290/1290	===============	0/0	100	93.33	lac_VF_0428		Putative_collagenase NCBI name = U32 family peptidase LCGL_RS18575_NC_017490.1:1699976-1701265 Lactococcus garvieae Lg2 old_locus_tag=LCGL_1724
FISHB.fa	NZ_SDHO01000005.1	93464	93778	-	LPxTG-6	1-315/315	===============	0/0	100	86.67	lac_VF_0428		LPxTG-6 LPxTG_surface_protein_LCGL_RS14195_NC_017490.1:870285-870599 Lactococcus garvieae Lg2 old_locus_tag= LCGL_0844
FISHB.fa	NZ_SDHO01000007.1	17666	19378	-	Phosphoglucomutase	1-1713/1713	===============	0/0	100	92	lac_VF_0428		Phosphoglucomutase LCGL_RS17840_NC_017490.1:1558243-1559955 Lactococcus garvieae Lg2 ld_locus_tag=LCGL_1596
FISHB.fa	NZ_SDHO01000007.1	27901	29276	-	LPxTG-3	1-1376/1647	=============..	0/0	83.55	84.23	lac_VF_0428		LPxTG-3 LCGL_RS17790_NC_017490.1:1548182-1549828 Lactococcus garvieae Lg2 old_locus_tag=LCGL_1585
FISHB.fa	NZ_SDHO01000007.1	81495	82425	-	Adhesin_PsaA	1-930/930	========/======	1/1	100	90.98	lac_VF_0428		Adhesin_PsaA NCBI_name = metal_ABC_transporter_substrate-binding_protein LCGL_RS17525 NC_017490.1:1502838-1503767 Lactococcus garvieae Lg2 complete genome old_locus_tag=LCGL_1533
FISHB.fa	NZ_SDHO01000007.1	94556	95857	+	Enolase	1-1302/1302	===============	0/0	100	99.39	lac_VF_0428		Enolase LCGL_RS17440_NC_017490.1:c1490708-1489407 Lactococcus garvieae Lg2
FISHB.fa	NZ_SDHO01000010.1	71177	72118	+	fepB	1-942/942	========/======	4/4	99.79	85.91	lac_VF_0428		fepB putative_ferric_iron_ABC_transporter_LCGL_RS18070_NC_017490.1:c1596948-1596007 Lactococcus garvieae Lg2 LCHL_1623
FISHB.fa	NZ_SDHO01000010.1	72096	73115	+	fepD	1-1020/1020	===============	0/0	100	83.53	lac_VF_0428		fepD putative_ferric_iron_ABC_transporter_LCGL_RS18065_NC_017490.1:c1596029-1595010 Lactococcus garvieae Lg2 LCHL_1622
FISHB.fa	NZ_SDHO01000010.1	73117	73892	+	fepC	1-776/777	===============	0/0	99.87	84.67	lac_VF_0428		fepC putative_ferric_iron_ABC_transporter_LCGL_RS18060_NC_017490.1:c1595008-1594232 Lactococcus garvieae Lg2 LCHL_1621
FISHB.fa	NZ_SDHO01000011.1	12487	13497	+	Glyceraldehyde-3-phosphate_dehydrogenase	1-1011/1011	===============	0/0	100	99.6	lac_VF_0428		Glyceraldehyde-3-phosphate_dehydrogenase LCGL_RS19790_NC_017490.1:c1929013-1928003 Lactococcus garvieae Lg2
FISHB.fa	NZ_SDHO01000016.1	15681	16411	+	Sortase_A	2-732/732	===============	0/0	99.86	89.6	lac_VF_0428		Sortase_A LCGL_RS16475_NC_017490.1:c1306046-1305315 Lactococcus garvieae Lg2
Gansu-H-11.fa	contig00001	97721	99826	-	feoB	1-2106/2106	===============	0/0	100	90.46	lac_VF_0428		feoB putative_ferrous_iron_trasnporter_LCGL_RS10540_BNC_017490.1:c108692-106587 Lactococcus garvieae Lg2
Gansu-H-11.fa	contig00001	99839	100300	-	feoA	1-462/462	===============	0/0	100	88.09	lac_VF_0428		feoA putative_ferrous_iron_trasnporter__LCGL_RS10545_NC_017490.1:c109166-108705 Lactococcus garvieae Lg2
Gansu-H-11.fa	contig00001	284830	285438	+	Superoxide_dismutase	1-609/609	===============	0/0	100	96.06	lac_VF_0428		Superoxide_dismutase LCGL_RS11445_NC_017490.1:289210-289818 Lactococcus garvieae Lg2 old_locus_tag=LCGL_0285
Gansu-H-11.fa	contig00001	322998	323651	-	hemolysin1	1-654/654	===============	0/0	100	89.6	lac_VF_0428		hemolysin1 LCGL_RS11635F NC_017490.1:c332295-331642 Lactococcus garvieae Lg2 complete genome old_locus_tag=LCGL_0323
Gansu-H-11.fa	contig00001	374602	375930	+	hemolysin2	1-1329/1329	===============	0/0	100	94.73	lac_VF_0428		hemolysin2 LCGL_RS11890:382251-383579 Lactococcus garvieae Lg2 complete genome old_locus_tag=LCGL_0374
Gansu-H-11.fa	contig00001	519250	520032	+	fecE	1-783/783	===============	0/0	100	92.85	lac_VF_0428		fecE putative_iron_transporter_LCGL_RS12640_NC_017490.1:544393-545175 Lactococcus garvieae Lg2 old_locus_tag=LCGL_0527
Gansu-H-11.fa	contig00001	520022	520972	+	fecC	1-951/951	===============	0/0	100	88.54	lac_VF_0428		fecC putative_iron_transporter_LCGL_RS12645NC_017490.1:545165-546115 Lactococcus garvieae Lg2 old_locus_tag=LCGL_0528
Gansu-H-11.fa	contig00001	520969	521907	+	fecD	1-939/939	===============	0/0	100	88.61	lac_VF_0428		fecD putative_iron_transporter_LCGL_RS12650_NC_017490.1:546112-547050 Lactococcus garvieae Lg2 old_locus_tag=LCGL_0529
Gansu-H-11.fa	contig00001	521919	522860	+	fecB	1-942/942	===============	0/0	100	93.21	lac_VF_0428		fecB putative_iron_transporter(iron-heme_siderophore_like)_LCGL_RS12655_NC_017490.1:547062-548003 Lactococcus garvieae Lg2 old_locus_tag=LCGL_0530
Gansu-H-11.fa	contig00001	593742	594551	+	hemolysin3	1-810/810	===============	0/0	100	89.88	lac_VF_0428		hemolysin3 Name=LCGL_RS12985 615478-616287 Lactococcus garvieae Lg2 complete genome old_locus_tag = LCGL_0597
Gansu-H-11.fa	contig00001	675538	677160	-	Adhesin_Pav	1-1623/1623	===============	0/0	100	90.64	lac_VF_0428		Adhesin_Pav NCBI name = Putative_fibronectin-binding_protein_LCGL_RS16560 NC_017490.1:1326392-1328014 Lactococcus garvieae Lg2 LCGL_1330
Gansu-H-11.fa	contig00002	292818	293132	-	LPxTG-6	1-315/315	===============	0/0	100	87.3	lac_VF_0428		LPxTG-6 LPxTG_surface_protein_LCGL_RS14195_NC_017490.1:870285-870599 Lactococcus garvieae Lg2 old_locus_tag= LCGL_0844
Gansu-H-11.fa	contig00003	74333	75668	+	NADH_oxidase	1-1336/1338	===============	0/0	99.85	91.62	lac_VF_0428		NADH_oxidase LCGL_RS13300_NC_017490.1:678241-679578 Lactococcus garvieae Lg2
Gansu-H-11.fa	contig00004	125417	126706	-	Putative_collagenase	1-1290/1290	===============	0/0	100	93.41	lac_VF_0428		Putative_collagenase NCBI name = U32 family peptidase LCGL_RS18575_NC_017490.1:1699976-1701265 Lactococcus garvieae Lg2 old_locus_tag=LCGL_1724
Gansu-H-11.fa	contig00004	232185	233126	+	fepB	1-942/942	========/======	4/4	99.79	85.91	lac_VF_0428		fepB putative_ferric_iron_ABC_transporter_LCGL_RS18070_NC_017490.1:c1596948-1596007 Lactococcus garvieae Lg2 LCHL_1623
Gansu-H-11.fa	contig00004	233104	234123	+	fepD	1-1020/1020	===============	0/0	100	82.94	lac_VF_0428		fepD putative_ferric_iron_ABC_transporter_LCGL_RS18065_NC_017490.1:c1596029-1595010 Lactococcus garvieae Lg2 LCHL_1622
Gansu-H-11.fa	contig00004	234125	234900	+	fepC	1-776/777	===============	0/0	99.87	85.18	lac_VF_0428		fepC putative_ferric_iron_ABC_transporter_LCGL_RS18060_NC_017490.1:c1595008-1594232 Lactococcus garvieae Lg2 LCHL_1621
Gansu-H-11.fa	contig00005	64775	66076	-	Enolase	1-1302/1302	===============	0/0	100	99.54	lac_VF_0428		Enolase LCGL_RS17440_NC_017490.1:c1490708-1489407 Lactococcus garvieae Lg2
Gansu-H-11.fa	contig00005	78286	79215	+	Adhesin_PsaA	1-930/930	===============	0/0	100	90.64	lac_VF_0428		Adhesin_PsaA NCBI_name = metal_ABC_transporter_substrate-binding_protein LCGL_RS17525 NC_017490.1:1502838-1503767 Lactococcus garvieae Lg2 complete genome old_locus_tag=LCGL_1533
Gansu-H-11.fa	contig00005	162667	164042	+	LPxTG-3	1-1376/1647	=============..	0/0	83.55	83.79	lac_VF_0428		LPxTG-3 LCGL_RS17790_NC_017490.1:1548182-1549828 Lactococcus garvieae Lg2 old_locus_tag=LCGL_1585
Gansu-H-11.fa	contig00007	69653	70663	-	Glyceraldehyde-3-phosphate_dehydrogenase	1-1011/1011	===============	0/0	100	99.7	lac_VF_0428		Glyceraldehyde-3-phosphate_dehydrogenase LCGL_RS19790_NC_017490.1:c1929013-1928003 Lactococcus garvieae Lg2
Gansu-H-11.fa	contig00008	24051	24781	-	Sortase_A	2-732/732	===============	0/0	99.86	90.01	lac_VF_0428		Sortase_A LCGL_RS16475_NC_017490.1:c1306046-1305315 Lactococcus garvieae Lg2
Gansu-H-11.fa	contig00010	17619	19331	-	Phosphoglucomutase	1-1713/1713	===============	0/0	100	92.53	lac_VF_0428		Phosphoglucomutase LCGL_RS17840_NC_017490.1:1558243-1559955 Lactococcus garvieae Lg2 ld_locus_tag=LCGL_1596
Gansu-H-12.fa	contig00001	97721	99826	-	feoB	1-2106/2106	===============	0/0	100	90.46	lac_VF_0428		feoB putative_ferrous_iron_trasnporter_LCGL_RS10540_BNC_017490.1:c108692-106587 Lactococcus garvieae Lg2
Gansu-H-12.fa	contig00001	99839	100300	-	feoA	1-462/462	===============	0/0	100	88.09	lac_VF_0428		feoA putative_ferrous_iron_trasnporter__LCGL_RS10545_NC_017490.1:c109166-108705 Lactococcus garvieae Lg2
Gansu-H-12.fa	contig00001	284830	285438	+	Superoxide_dismutase	1-609/609	===============	0/0	100	96.06	lac_VF_0428		Superoxide_dismutase LCGL_RS11445_NC_017490.1:289210-289818 Lactococcus garvieae Lg2 old_locus_tag=LCGL_0285
Gansu-H-12.fa	contig00001	322998	323651	-	hemolysin1	1-654/654	===============	0/0	100	89.6	lac_VF_0428		hemolysin1 LCGL_RS11635F NC_017490.1:c332295-331642 Lactococcus garvieae Lg2 complete genome old_locus_tag=LCGL_0323
Gansu-H-12.fa	contig00001	374607	375935	+	hemolysin2	1-1329/1329	===============	0/0	100	94.73	lac_VF_0428		hemolysin2 LCGL_RS11890:382251-383579 Lactococcus garvieae Lg2 complete genome old_locus_tag=LCGL_0374
Gansu-H-12.fa	contig00001	519255	520037	+	fecE	1-783/783	===============	0/0	100	92.85	lac_VF_0428		fecE putative_iron_transporter_LCGL_RS12640_NC_017490.1:544393-545175 Lactococcus garvieae Lg2 old_locus_tag=LCGL_0527
Gansu-H-12.fa	contig00001	520027	520977	+	fecC	1-951/951	===============	0/0	100	88.54	lac_VF_0428		fecC putative_iron_transporter_LCGL_RS12645NC_017490.1:545165-546115 Lactococcus garvieae Lg2 old_locus_tag=LCGL_0528
Gansu-H-12.fa	contig00001	520974	521912	+	fecD	1-939/939	===============	0/0	100	88.61	lac_VF_0428		fecD putative_iron_transporter_LCGL_RS12650_NC_017490.1:546112-547050 Lactococcus garvieae Lg2 old_locus_tag=LCGL_0529
Gansu-H-12.fa	contig00001	521924	522865	+	fecB	1-942/942	===============	0/0	100	93.31	lac_VF_0428		fecB putative_iron_transporter(iron-heme_siderophore_like)_LCGL_RS12655_NC_017490.1:547062-548003 Lactococcus garvieae Lg2 old_locus_tag=LCGL_0530
Gansu-H-12.fa	contig00001	593747	594556	+	hemolysin3	1-810/810	===============	0/0	100	89.88	lac_VF_0428		hemolysin3 Name=LCGL_RS12985 615478-616287 Lactococcus garvieae Lg2 complete genome old_locus_tag = LCGL_0597
Gansu-H-12.fa	contig00001	675543	677165	-	Adhesin_Pav	1-1623/1623	===============	0/0	100	90.64	lac_VF_0428		Adhesin_Pav NCBI name = Putative_fibronectin-binding_protein_LCGL_RS16560 NC_017490.1:1326392-1328014 Lactococcus garvieae Lg2 LCGL_1330
Gansu-H-12.fa	contig00002	292639	292953	-	LPxTG-6	1-315/315	===============	0/0	100	87.3	lac_VF_0428		LPxTG-6 LPxTG_surface_protein_LCGL_RS14195_NC_017490.1:870285-870599 Lactococcus garvieae Lg2 old_locus_tag= LCGL_0844
Gansu-H-12.fa	contig00002	459379	460109	-	Sortase_A	2-732/732	===============	0/0	99.86	90.01	lac_VF_0428		Sortase_A LCGL_RS16475_NC_017490.1:c1306046-1305315 Lactococcus garvieae Lg2
Gansu-H-12.fa	contig00003	67563	68898	+	NADH_oxidase	1-1336/1338	===============	0/0	99.85	91.62	lac_VF_0428		NADH_oxidase LCGL_RS13300_NC_017490.1:678241-679578 Lactococcus garvieae Lg2
Gansu-H-12.fa	contig00004	125296	126585	-	Putative_collagenase	1-1290/1290	===============	0/0	100	93.41	lac_VF_0428		Putative_collagenase NCBI name = U32 family peptidase LCGL_RS18575_NC_017490.1:1699976-1701265 Lactococcus garvieae Lg2 old_locus_tag=LCGL_1724
Gansu-H-12.fa	contig00004	232079	233020	+	fepB	1-942/942	========/======	4/4	99.79	85.91	lac_VF_0428		fepB putative_ferric_iron_ABC_transporter_LCGL_RS18070_NC_017490.1:c1596948-1596007 Lactococcus garvieae Lg2 LCHL_1623
Gansu-H-12.fa	contig00004	232998	234017	+	fepD	1-1020/1020	===============	0/0	100	82.94	lac_VF_0428		fepD putative_ferric_iron_ABC_transporter_LCGL_RS18065_NC_017490.1:c1596029-1595010 Lactococcus garvieae Lg2 LCHL_1622
Gansu-H-12.fa	contig00004	234019	234794	+	fepC	1-776/777	===============	0/0	99.87	85.18	lac_VF_0428		fepC putative_ferric_iron_ABC_transporter_LCGL_RS18060_NC_017490.1:c1595008-1594232 Lactococcus garvieae Lg2 LCHL_1621
Gansu-H-12.fa	contig00005	17697	19409	-	Phosphoglucomutase	1-1713/1713	===============	0/0	100	92.53	lac_VF_0428		Phosphoglucomutase LCGL_RS17840_NC_017490.1:1558243-1559955 Lactococcus garvieae Lg2 ld_locus_tag=LCGL_1596
Gansu-H-12.fa	contig00005	27938	29313	-	LPxTG-3	1-1376/1647	=============..	0/0	83.55	83.79	lac_VF_0428		LPxTG-3 LCGL_RS17790_NC_017490.1:1548182-1549828 Lactococcus garvieae Lg2 old_locus_tag=LCGL_1585
Gansu-H-12.fa	contig00005	112765	113694	-	Adhesin_PsaA	1-930/930	===============	0/0	100	90.64	lac_VF_0428		Adhesin_PsaA NCBI_name = metal_ABC_transporter_substrate-binding_protein LCGL_RS17525 NC_017490.1:1502838-1503767 Lactococcus garvieae Lg2 complete genome old_locus_tag=LCGL_1533
Gansu-H-12.fa	contig00005	125904	127205	+	Enolase	1-1302/1302	===============	0/0	100	99.54	lac_VF_0428		Enolase LCGL_RS17440_NC_017490.1:c1490708-1489407 Lactococcus garvieae Lg2
Gansu-H-12.fa	contig00006	69653	70663	-	Glyceraldehyde-3-phosphate_dehydrogenase	1-1011/1011	===============	0/0	100	99.7	lac_VF_0428		Glyceraldehyde-3-phosphate_dehydrogenase LCGL_RS19790_NC_017490.1:c1929013-1928003 Lactococcus garvieae Lg2
Hebei-B-02.fa	contig00001	24051	24781	-	Sortase_A	2-732/732	===============	0/0	99.86	90.01	lac_VF_0428		Sortase_A LCGL_RS16475_NC_017490.1:c1306046-1305315 Lactococcus garvieae Lg2
Hebei-B-02.fa	contig00001	45308	46930	+	Adhesin_Pav	1-1623/1623	===============	0/0	100	90.64	lac_VF_0428		Adhesin_Pav NCBI name = Putative_fibronectin-binding_protein_LCGL_RS16560 NC_017490.1:1326392-1328014 Lactococcus garvieae Lg2 LCGL_1330
Hebei-B-02.fa	contig00001	127917	128726	-	hemolysin3	1-810/810	===============	0/0	100	89.88	lac_VF_0428		hemolysin3 Name=LCGL_RS12985 615478-616287 Lactococcus garvieae Lg2 complete genome old_locus_tag = LCGL_0597
Hebei-B-02.fa	contig00001	199608	200549	-	fecB	1-942/942	===============	0/0	100	93.31	lac_VF_0428		fecB putative_iron_transporter(iron-heme_siderophore_like)_LCGL_RS12655_NC_017490.1:547062-548003 Lactococcus garvieae Lg2 old_locus_tag=LCGL_0530
Hebei-B-02.fa	contig00001	200561	201499	-	fecD	1-939/939	===============	0/0	100	88.61	lac_VF_0428		fecD putative_iron_transporter_LCGL_RS12650_NC_017490.1:546112-547050 Lactococcus garvieae Lg2 old_locus_tag=LCGL_0529
Hebei-B-02.fa	contig00001	201496	202446	-	fecC	1-951/951	===============	0/0	100	88.54	lac_VF_0428		fecC putative_iron_transporter_LCGL_RS12645NC_017490.1:545165-546115 Lactococcus garvieae Lg2 old_locus_tag=LCGL_0528
Hebei-B-02.fa	contig00001	202436	203218	-	fecE	1-783/783	===============	0/0	100	92.85	lac_VF_0428		fecE putative_iron_transporter_LCGL_RS12640_NC_017490.1:544393-545175 Lactococcus garvieae Lg2 old_locus_tag=LCGL_0527
Hebei-B-02.fa	contig00001	346538	347866	-	hemolysin2	1-1329/1329	===============	0/0	100	94.73	lac_VF_0428		hemolysin2 LCGL_RS11890:382251-383579 Lactococcus garvieae Lg2 complete genome old_locus_tag=LCGL_0374
Hebei-B-02.fa	contig00001	398832	399485	+	hemolysin1	1-654/654	===============	0/0	100	89.6	lac_VF_0428		hemolysin1 LCGL_RS11635F NC_017490.1:c332295-331642 Lactococcus garvieae Lg2 complete genome old_locus_tag=LCGL_0323
Hebei-B-02.fa	contig00001	437045	437653	-	Superoxide_dismutase	1-609/609	===============	0/0	100	96.06	lac_VF_0428		Superoxide_dismutase LCGL_RS11445_NC_017490.1:289210-289818 Lactococcus garvieae Lg2 old_locus_tag=LCGL_0285
Hebei-B-02.fa	contig00001	622183	622644	+	feoA	1-462/462	===============	0/0	100	88.09	lac_VF_0428		feoA putative_ferrous_iron_trasnporter__LCGL_RS10545_NC_017490.1:c109166-108705 Lactococcus garvieae Lg2
Hebei-B-02.fa	contig00001	622657	624762	+	feoB	1-2106/2106	===============	0/0	100	90.46	lac_VF_0428		feoB putative_ferrous_iron_trasnporter_LCGL_RS10540_BNC_017490.1:c108692-106587 Lactococcus garvieae Lg2
Hebei-B-02.fa	contig00002	292644	292958	-	LPxTG-6	1-315/315	===============	0/0	100	87.3	lac_VF_0428		LPxTG-6 LPxTG_surface_protein_LCGL_RS14195_NC_017490.1:870285-870599 Lactococcus garvieae Lg2 old_locus_tag= LCGL_0844
Hebei-B-02.fa	contig00003	300230	301565	-	NADH_oxidase	1-1336/1338	===============	0/0	99.85	91.62	lac_VF_0428		NADH_oxidase LCGL_RS13300_NC_017490.1:678241-679578 Lactococcus garvieae Lg2
Hebei-B-02.fa	contig00004	125416	126705	-	Putative_collagenase	1-1290/1290	===============	0/0	100	93.41	lac_VF_0428		Putative_collagenase NCBI name = U32 family peptidase LCGL_RS18575_NC_017490.1:1699976-1701265 Lactococcus garvieae Lg2 old_locus_tag=LCGL_1724
Hebei-B-02.fa	contig00004	232144	233085	+	fepB	1-942/942	========/======	4/4	99.79	85.91	lac_VF_0428		fepB putative_ferric_iron_ABC_transporter_LCGL_RS18070_NC_017490.1:c1596948-1596007 Lactococcus garvieae Lg2 LCHL_1623
Hebei-B-02.fa	contig00004	233063	234082	+	fepD	1-1020/1020	===============	0/0	100	82.94	lac_VF_0428		fepD putative_ferric_iron_ABC_transporter_LCGL_RS18065_NC_017490.1:c1596029-1595010 Lactococcus garvieae Lg2 LCHL_1622
Hebei-B-02.fa	contig00004	234084	234859	+	fepC	1-776/777	===============	0/0	99.87	85.18	lac_VF_0428		fepC putative_ferric_iron_ABC_transporter_LCGL_RS18060_NC_017490.1:c1595008-1594232 Lactococcus garvieae Lg2 LCHL_1621
Hebei-B-02.fa	contig00005	142	1517	-	LPxTG-3	1-1376/1647	=============..	0/0	83.55	83.79	lac_VF_0428		LPxTG-3 LCGL_RS17790_NC_017490.1:1548182-1549828 Lactococcus garvieae Lg2 old_locus_tag=LCGL_1585
Hebei-B-02.fa	contig00005	84969	85898	-	Adhesin_PsaA	1-930/930	===============	0/0	100	90.64	lac_VF_0428		Adhesin_PsaA NCBI_name = metal_ABC_transporter_substrate-binding_protein LCGL_RS17525 NC_017490.1:1502838-1503767 Lactococcus garvieae Lg2 complete genome old_locus_tag=LCGL_1533
Hebei-B-02.fa	contig00005	98108	99409	+	Enolase	1-1302/1302	===============	0/0	100	99.54	lac_VF_0428		Enolase LCGL_RS17440_NC_017490.1:c1490708-1489407 Lactococcus garvieae Lg2
Hebei-B-02.fa	contig00007	4104	5114	+	Glyceraldehyde-3-phosphate_dehydrogenase	1-1011/1011	===============	0/0	100	99.7	lac_VF_0428		Glyceraldehyde-3-phosphate_dehydrogenase LCGL_RS19790_NC_017490.1:c1929013-1928003 Lactococcus garvieae Lg2
Hebei-B-02.fa	contig00009	17697	19409	-	Phosphoglucomutase	1-1713/1713	===============	0/0	100	92.53	lac_VF_0428		Phosphoglucomutase LCGL_RS17840_NC_017490.1:1558243-1559955 Lactococcus garvieae Lg2 ld_locus_tag=LCGL_1596
Hebei-B-21.fa	contig00001	97721	99826	-	feoB	1-2106/2106	===============	0/0	100	90.46	lac_VF_0428		feoB putative_ferrous_iron_trasnporter_LCGL_RS10540_BNC_017490.1:c108692-106587 Lactococcus garvieae Lg2
Hebei-B-21.fa	contig00001	99839	100300	-	feoA	1-462/462	===============	0/0	100	88.09	lac_VF_0428		feoA putative_ferrous_iron_trasnporter__LCGL_RS10545_NC_017490.1:c109166-108705 Lactococcus garvieae Lg2
Hebei-B-21.fa	contig00001	319151	319759	+	Superoxide_dismutase	1-609/609	===============	0/0	100	96.06	lac_VF_0428		Superoxide_dismutase LCGL_RS11445_NC_017490.1:289210-289818 Lactococcus garvieae Lg2 old_locus_tag=LCGL_0285
Hebei-B-21.fa	contig00001	357319	357972	-	hemolysin1	1-654/654	===============	0/0	100	89.6	lac_VF_0428		hemolysin1 LCGL_RS11635F NC_017490.1:c332295-331642 Lactococcus garvieae Lg2 complete genome old_locus_tag=LCGL_0323
Hebei-B-21.fa	contig00001	408948	410276	+	hemolysin2	1-1329/1329	===============	0/0	100	94.73	lac_VF_0428		hemolysin2 LCGL_RS11890:382251-383579 Lactococcus garvieae Lg2 complete genome old_locus_tag=LCGL_0374
Hebei-B-21.fa	contig00001	553616	554398	+	fecE	1-783/783	===============	0/0	100	92.85	lac_VF_0428		fecE putative_iron_transporter_LCGL_RS12640_NC_017490.1:544393-545175 Lactococcus garvieae Lg2 old_locus_tag=LCGL_0527
Hebei-B-21.fa	contig00001	554388	555338	+	fecC	1-951/951	===============	0/0	100	88.54	lac_VF_0428		fecC putative_iron_transporter_LCGL_RS12645NC_017490.1:545165-546115 Lactococcus garvieae Lg2 old_locus_tag=LCGL_0528
Hebei-B-21.fa	contig00001	555335	556273	+	fecD	1-939/939	===============	0/0	100	88.61	lac_VF_0428		fecD putative_iron_transporter_LCGL_RS12650_NC_017490.1:546112-547050 Lactococcus garvieae Lg2 old_locus_tag=LCGL_0529
Hebei-B-21.fa	contig00001	556285	557226	+	fecB	1-942/942	===============	0/0	100	93.31	lac_VF_0428		fecB putative_iron_transporter(iron-heme_siderophore_like)_LCGL_RS12655_NC_017490.1:547062-548003 Lactococcus garvieae Lg2 old_locus_tag=LCGL_0530
Hebei-B-21.fa	contig00001	628101	628910	+	hemolysin3	1-810/810	===============	0/0	100	89.88	lac_VF_0428		hemolysin3 Name=LCGL_RS12985 615478-616287 Lactococcus garvieae Lg2 complete genome old_locus_tag = LCGL_0597
Hebei-B-21.fa	contig00001	709897	711519	-	Adhesin_Pav	1-1623/1623	===============	0/0	100	90.64	lac_VF_0428		Adhesin_Pav NCBI name = Putative_fibronectin-binding_protein_LCGL_RS16560 NC_017490.1:1326392-1328014 Lactococcus garvieae Lg2 LCGL_1330
Hebei-B-21.fa	contig00001	732046	732776	+	Sortase_A	2-732/732	===============	0/0	99.86	90.01	lac_VF_0428		Sortase_A LCGL_RS16475_NC_017490.1:c1306046-1305315 Lactococcus garvieae Lg2
Hebei-B-21.fa	contig00002	142204	142518	+	LPxTG-6	1-315/315	===============	0/0	100	87.3	lac_VF_0428		LPxTG-6 LPxTG_surface_protein_LCGL_RS14195_NC_017490.1:870285-870599 Lactococcus garvieae Lg2 old_locus_tag= LCGL_0844
Hebei-B-21.fa	contig00003	67335	68670	+	NADH_oxidase	1-1336/1338	===============	0/0	99.85	91.62	lac_VF_0428		NADH_oxidase LCGL_RS13300_NC_017490.1:678241-679578 Lactococcus garvieae Lg2
Hebei-B-21.fa	contig00004	125427	126716	-	Putative_collagenase	1-1290/1290	===============	0/0	100	93.41	lac_VF_0428		Putative_collagenase NCBI name = U32 family peptidase LCGL_RS18575_NC_017490.1:1699976-1701265 Lactococcus garvieae Lg2 old_locus_tag=LCGL_1724
Hebei-B-21.fa	contig00004	232165	233106	+	fepB	1-942/942	========/======	4/4	99.79	85.91	lac_VF_0428		fepB putative_ferric_iron_ABC_transporter_LCGL_RS18070_NC_017490.1:c1596948-1596007 Lactococcus garvieae Lg2 LCHL_1623
Hebei-B-21.fa	contig00004	233084	234103	+	fepD	1-1020/1020	===============	0/0	100	82.94	lac_VF_0428		fepD putative_ferric_iron_ABC_transporter_LCGL_RS18065_NC_017490.1:c1596029-1595010 Lactococcus garvieae Lg2 LCHL_1622
Hebei-B-21.fa	contig00004	234105	234880	+	fepC	1-776/777	===============	0/0	99.87	85.18	lac_VF_0428		fepC putative_ferric_iron_ABC_transporter_LCGL_RS18060_NC_017490.1:c1595008-1594232 Lactococcus garvieae Lg2 LCHL_1621
Hebei-B-21.fa	contig00005	64775	66076	-	Enolase	1-1302/1302	===============	0/0	100	99.54	lac_VF_0428		Enolase LCGL_RS17440_NC_017490.1:c1490708-1489407 Lactococcus garvieae Lg2
Hebei-B-21.fa	contig00005	78286	79215	+	Adhesin_PsaA	1-930/930	===============	0/0	100	90.64	lac_VF_0428		Adhesin_PsaA NCBI_name = metal_ABC_transporter_substrate-binding_protein LCGL_RS17525 NC_017490.1:1502838-1503767 Lactococcus garvieae Lg2 complete genome old_locus_tag=LCGL_1533
Hebei-B-21.fa	contig00005	162667	164042	+	LPxTG-3	1-1376/1647	=============..	0/0	83.55	83.79	lac_VF_0428		LPxTG-3 LCGL_RS17790_NC_017490.1:1548182-1549828 Lactococcus garvieae Lg2 old_locus_tag=LCGL_1585
Hebei-B-21.fa	contig00006	69653	70663	-	Glyceraldehyde-3-phosphate_dehydrogenase	1-1011/1011	===============	0/0	100	99.7	lac_VF_0428		Glyceraldehyde-3-phosphate_dehydrogenase LCGL_RS19790_NC_017490.1:c1929013-1928003 Lactococcus garvieae Lg2
Hebei-B-21.fa	contig00009	17619	19331	-	Phosphoglucomutase	1-1713/1713	===============	0/0	100	92.53	lac_VF_0428		Phosphoglucomutase LCGL_RS17840_NC_017490.1:1558243-1559955 Lactococcus garvieae Lg2 ld_locus_tag=LCGL_1596
Hebei-B-22.fa	contig00001	44291	45619	-	hemolysin2	1-1329/1329	===============	0/0	100	96.39	lac_VF_0428		hemolysin2 LCGL_RS11890:382251-383579 Lactococcus garvieae Lg2 complete genome old_locus_tag=LCGL_0374
Hebei-B-22.fa	contig00001	99305	99958	+	hemolysin1	1-654/654	===============	0/0	100	93.27	lac_VF_0428		hemolysin1 LCGL_RS11635F NC_017490.1:c332295-331642 Lactococcus garvieae Lg2 complete genome old_locus_tag=LCGL_0323
Hebei-B-22.fa	contig00001	152747	153355	-	Superoxide_dismutase	1-609/609	===============	0/0	100	95.89	lac_VF_0428		Superoxide_dismutase LCGL_RS11445_NC_017490.1:289210-289818 Lactococcus garvieae Lg2 old_locus_tag=LCGL_0285
Hebei-B-22.fa	contig00001	337441	337902	+	feoA	1-462/462	===============	0/0	100	90.69	lac_VF_0428		feoA putative_ferrous_iron_trasnporter__LCGL_RS10545_NC_017490.1:c109166-108705 Lactococcus garvieae Lg2
Hebei-B-22.fa	contig00001	337915	340020	+	feoB	1-2106/2106	===============	0/0	100	93.07	lac_VF_0428		feoB putative_ferrous_iron_trasnporter_LCGL_RS10540_BNC_017490.1:c108692-106587 Lactococcus garvieae Lg2
Hebei-B-22.fa	contig00002	42320	42634	-	LPxTG-6	1-315/315	===============	0/0	100	89.21	lac_VF_0428		LPxTG-6 LPxTG_surface_protein_LCGL_RS14195_NC_017490.1:870285-870599 Lactococcus garvieae Lg2 old_locus_tag= LCGL_0844
Hebei-B-22.fa	contig00002	192171	192901	-	Sortase_A	2-732/732	===============	0/0	99.86	91.79	lac_VF_0428		Sortase_A LCGL_RS16475_NC_017490.1:c1306046-1305315 Lactococcus garvieae Lg2
Hebei-B-22.fa	contig00002	211486	213108	+	Adhesin_Pav	1-1623/1623	===============	0/0	100	92.48	lac_VF_0428		Adhesin_Pav NCBI name = Putative_fibronectin-binding_protein_LCGL_RS16560 NC_017490.1:1326392-1328014 Lactococcus garvieae Lg2 LCGL_1330
Hebei-B-22.fa	contig00003	8363	9139	-	fepC	1-777/777	===============	0/0	100	91.89	lac_VF_0428		fepC putative_ferric_iron_ABC_transporter_LCGL_RS18060_NC_017490.1:c1595008-1594232 Lactococcus garvieae Lg2 LCHL_1621
Hebei-B-22.fa	contig00003	9141	10160	-	fepD	1-1020/1020	===============	0/0	100	90.88	lac_VF_0428		fepD putative_ferric_iron_ABC_transporter_LCGL_RS18065_NC_017490.1:c1596029-1595010 Lactococcus garvieae Lg2 LCHL_1622
Hebei-B-22.fa	contig00003	10138	11079	-	fepB	1-942/942	===============	0/0	100	90.87	lac_VF_0428		fepB putative_ferric_iron_ABC_transporter_LCGL_RS18070_NC_017490.1:c1596948-1596007 Lactococcus garvieae Lg2 LCHL_1623
Hebei-B-22.fa	contig00003	113507	114796	+	Putative_collagenase	1-1290/1290	===============	0/0	100	93.95	lac_VF_0428		Putative_collagenase NCBI name = U32 family peptidase LCGL_RS18575_NC_017490.1:1699976-1701265 Lactococcus garvieae Lg2 old_locus_tag=LCGL_1724
Hebei-B-22.fa	contig00004	30585	31394	-	hemolysin3	1-810/810	===============	0/0	100	90.99	lac_VF_0428		hemolysin3 Name=LCGL_RS12985 615478-616287 Lactococcus garvieae Lg2 complete genome old_locus_tag = LCGL_0597
Hebei-B-22.fa	contig00004	93500	94441	-	fecB	1-942/942	===============	0/0	100	94.48	lac_VF_0428		fecB putative_iron_transporter(iron-heme_siderophore_like)_LCGL_RS12655_NC_017490.1:547062-548003 Lactococcus garvieae Lg2 old_locus_tag=LCGL_0530
Hebei-B-22.fa	contig00004	94453	95391	-	fecD	1-939/939	===============	0/0	100	92.01	lac_VF_0428		fecD putative_iron_transporter_LCGL_RS12650_NC_017490.1:546112-547050 Lactococcus garvieae Lg2 old_locus_tag=LCGL_0529
Hebei-B-22.fa	contig00004	95388	96338	-	fecC	1-951/951	===============	0/0	100	92.11	lac_VF_0428		fecC putative_iron_transporter_LCGL_RS12645NC_017490.1:545165-546115 Lactococcus garvieae Lg2 old_locus_tag=LCGL_0528
Hebei-B-22.fa	contig00004	96328	97110	-	fecE	1-783/783	===============	0/0	100	94.51	lac_VF_0428		fecE putative_iron_transporter_LCGL_RS12640_NC_017490.1:544393-545175 Lactococcus garvieae Lg2 old_locus_tag=LCGL_0527
Hebei-B-22.fa	contig00005	112979	114316	-	NADH_oxidase	1-1338/1338	===============	0/0	100	98.88	lac_VF_0428		NADH_oxidase LCGL_RS13300_NC_017490.1:678241-679578 Lactococcus garvieae Lg2
Hebei-B-22.fa	contig00007	83881	85988	-	LPxTG-1	1-2109/2109	========/======	1/1	99.95	99.05	lac_VF_0428		LPxTG-1 LCGL_RS14985_NC_017490.1:1023654-1025762 Lactococcus garvieae Lg2 old_locus_tag= LCGL_1005
Hebei-B-22.fa	contig00008	72409	73419	-	Glyceraldehyde-3-phosphate_dehydrogenase	1-1011/1011	===============	0/0	100	99.9	lac_VF_0428		Glyceraldehyde-3-phosphate_dehydrogenase LCGL_RS19790_NC_017490.1:c1929013-1928003 Lactococcus garvieae Lg2
Hebei-B-22.fa	contig00009	56436	57737	-	Enolase	1-1302/1302	===============	0/0	100	99.85	lac_VF_0428		Enolase LCGL_RS17440_NC_017490.1:c1490708-1489407 Lactococcus garvieae Lg2
Hebei-B-22.fa	contig00013	19407	20336	-	Adhesin_PsaA	1-930/930	===============	0/0	100	97.96	lac_VF_0428		Adhesin_PsaA NCBI_name = metal_ABC_transporter_substrate-binding_protein LCGL_RS17525 NC_017490.1:1502838-1503767 Lactococcus garvieae Lg2 complete genome old_locus_tag=LCGL_1533
Hebei-B-22.fa	contig00017	17078	18790	-	Phosphoglucomutase	1-1713/1713	===============	0/0	100	93.93	lac_VF_0428		Phosphoglucomutase LCGL_RS17840_NC_017490.1:1558243-1559955 Lactococcus garvieae Lg2 ld_locus_tag=LCGL_1596
Hebei-B-38.fa	contig00001	97721	99826	-	feoB	1-2106/2106	===============	0/0	100	90.46	lac_VF_0428		feoB putative_ferrous_iron_trasnporter_LCGL_RS10540_BNC_017490.1:c108692-106587 Lactococcus garvieae Lg2
Hebei-B-38.fa	contig00001	99839	100300	-	feoA	1-462/462	===============	0/0	100	88.09	lac_VF_0428		feoA putative_ferrous_iron_trasnporter__LCGL_RS10545_NC_017490.1:c109166-108705 Lactococcus garvieae Lg2
Hebei-B-38.fa	contig00001	319151	319759	+	Superoxide_dismutase	1-609/609	===============	0/0	100	96.06	lac_VF_0428		Superoxide_dismutase LCGL_RS11445_NC_017490.1:289210-289818 Lactococcus garvieae Lg2 old_locus_tag=LCGL_0285
Hebei-B-38.fa	contig00001	357319	357972	-	hemolysin1	1-654/654	===============	0/0	100	89.6	lac_VF_0428		hemolysin1 LCGL_RS11635F NC_017490.1:c332295-331642 Lactococcus garvieae Lg2 complete genome old_locus_tag=LCGL_0323
Hebei-B-38.fa	contig00001	408938	410266	+	hemolysin2	1-1329/1329	===============	0/0	100	94.73	lac_VF_0428		hemolysin2 LCGL_RS11890:382251-383579 Lactococcus garvieae Lg2 complete genome old_locus_tag=LCGL_0374
Hebei-B-38.fa	contig00001	553586	554368	+	fecE	1-783/783	===============	0/0	100	92.85	lac_VF_0428		fecE putative_iron_transporter_LCGL_RS12640_NC_017490.1:544393-545175 Lactococcus garvieae Lg2 old_locus_tag=LCGL_0527
Hebei-B-38.fa	contig00001	554358	555308	+	fecC	1-951/951	===============	0/0	100	88.54	lac_VF_0428		fecC putative_iron_transporter_LCGL_RS12645NC_017490.1:545165-546115 Lactococcus garvieae Lg2 old_locus_tag=LCGL_0528
Hebei-B-38.fa	contig00001	555305	556243	+	fecD	1-939/939	===============	0/0	100	88.61	lac_VF_0428		fecD putative_iron_transporter_LCGL_RS12650_NC_017490.1:546112-547050 Lactococcus garvieae Lg2 old_locus_tag=LCGL_0529
Hebei-B-38.fa	contig00001	556255	557196	+	fecB	1-942/942	===============	0/0	100	93.31	lac_VF_0428		fecB putative_iron_transporter(iron-heme_siderophore_like)_LCGL_RS12655_NC_017490.1:547062-548003 Lactococcus garvieae Lg2 old_locus_tag=LCGL_0530
Hebei-B-38.fa	contig00001	628078	628887	+	hemolysin3	1-810/810	===============	0/0	100	89.88	lac_VF_0428		hemolysin3 Name=LCGL_RS12985 615478-616287 Lactococcus garvieae Lg2 complete genome old_locus_tag = LCGL_0597
Hebei-B-38.fa	contig00001	709874	711496	-	Adhesin_Pav	1-1623/1623	===============	0/0	100	90.64	lac_VF_0428		Adhesin_Pav NCBI name = Putative_fibronectin-binding_protein_LCGL_RS16560 NC_017490.1:1326392-1328014 Lactococcus garvieae Lg2 LCGL_1330
Hebei-B-38.fa	contig00001	732023	732753	+	Sortase_A	2-732/732	===============	0/0	99.86	90.01	lac_VF_0428		Sortase_A LCGL_RS16475_NC_017490.1:c1306046-1305315 Lactococcus garvieae Lg2
Hebei-B-38.fa	contig00001	899184	899498	+	LPxTG-6	1-315/315	===============	0/0	100	87.3	lac_VF_0428		LPxTG-6 LPxTG_surface_protein_LCGL_RS14195_NC_017490.1:870285-870599 Lactococcus garvieae Lg2 old_locus_tag= LCGL_0844
Hebei-B-38.fa	contig00002	300230	301565	-	NADH_oxidase	1-1336/1338	===============	0/0	99.85	91.62	lac_VF_0428		NADH_oxidase LCGL_RS13300_NC_017490.1:678241-679578 Lactococcus garvieae Lg2
Hebei-B-38.fa	contig00003	14010	14785	-	fepC	1-776/777	===============	0/0	99.87	85.18	lac_VF_0428		fepC putative_ferric_iron_ABC_transporter_LCGL_RS18060_NC_017490.1:c1595008-1594232 Lactococcus garvieae Lg2 LCHL_1621
Hebei-B-38.fa	contig00003	14787	15806	-	fepD	1-1020/1020	===============	0/0	100	82.94	lac_VF_0428		fepD putative_ferric_iron_ABC_transporter_LCGL_RS18065_NC_017490.1:c1596029-1595010 Lactococcus garvieae Lg2 LCHL_1622
Hebei-B-38.fa	contig00003	15784	16725	-	fepB	1-942/942	========/======	4/4	99.79	85.91	lac_VF_0428		fepB putative_ferric_iron_ABC_transporter_LCGL_RS18070_NC_017490.1:c1596948-1596007 Lactococcus garvieae Lg2 LCHL_1623
Hebei-B-38.fa	contig00003	122169	123458	+	Putative_collagenase	1-1290/1290	===============	0/0	100	93.41	lac_VF_0428		Putative_collagenase NCBI name = U32 family peptidase LCGL_RS18575_NC_017490.1:1699976-1701265 Lactococcus garvieae Lg2 old_locus_tag=LCGL_1724
Hebei-B-38.fa	contig00004	17079	18791	-	Phosphoglucomutase	1-1713/1713	===============	0/0	100	92.53	lac_VF_0428		Phosphoglucomutase LCGL_RS17840_NC_017490.1:1558243-1559955 Lactococcus garvieae Lg2 ld_locus_tag=LCGL_1596
Hebei-B-38.fa	contig00004	27320	28695	-	LPxTG-3	1-1376/1647	=============..	0/0	83.55	83.79	lac_VF_0428		LPxTG-3 LCGL_RS17790_NC_017490.1:1548182-1549828 Lactococcus garvieae Lg2 old_locus_tag=LCGL_1585
Hebei-B-38.fa	contig00004	112147	113076	-	Adhesin_PsaA	1-930/930	===============	0/0	100	90.64	lac_VF_0428		Adhesin_PsaA NCBI_name = metal_ABC_transporter_substrate-binding_protein LCGL_RS17525 NC_017490.1:1502838-1503767 Lactococcus garvieae Lg2 complete genome old_locus_tag=LCGL_1533
Hebei-B-38.fa	contig00004	125286	126587	+	Enolase	1-1302/1302	===============	0/0	100	99.54	lac_VF_0428		Enolase LCGL_RS17440_NC_017490.1:c1490708-1489407 Lactococcus garvieae Lg2
Hebei-B-38.fa	contig00006	4104	5114	+	Glyceraldehyde-3-phosphate_dehydrogenase	1-1011/1011	===============	0/0	100	99.7	lac_VF_0428		Glyceraldehyde-3-phosphate_dehydrogenase LCGL_RS19790_NC_017490.1:c1929013-1928003 Lactococcus garvieae Lg2
Hebei-B-39.fa	contig00001	113990	116095	-	feoB	1-2106/2106	===============	0/0	100	90.46	lac_VF_0428		feoB putative_ferrous_iron_trasnporter_LCGL_RS10540_BNC_017490.1:c108692-106587 Lactococcus garvieae Lg2
Hebei-B-39.fa	contig00001	116108	116569	-	feoA	1-462/462	===============	0/0	100	88.09	lac_VF_0428		feoA putative_ferrous_iron_trasnporter__LCGL_RS10545_NC_017490.1:c109166-108705 Lactococcus garvieae Lg2
Hebei-B-39.fa	contig00001	314283	314891	+	Superoxide_dismutase	1-609/609	===============	0/0	100	96.06	lac_VF_0428		Superoxide_dismutase LCGL_RS11445_NC_017490.1:289210-289818 Lactococcus garvieae Lg2 old_locus_tag=LCGL_0285
Hebei-B-39.fa	contig00001	352453	353106	-	hemolysin1	1-654/654	===============	0/0	100	89.6	lac_VF_0428		hemolysin1 LCGL_RS11635F NC_017490.1:c332295-331642 Lactococcus garvieae Lg2 complete genome old_locus_tag=LCGL_0323
Hebei-B-39.fa	contig00001	401987	403315	+	hemolysin2	1-1329/1329	===============	0/0	100	94.88	lac_VF_0428		hemolysin2 LCGL_RS11890:382251-383579 Lactococcus garvieae Lg2 complete genome old_locus_tag=LCGL_0374
Hebei-B-39.fa	contig00001	546700	547482	+	fecE	1-783/783	===============	0/0	100	92.85	lac_VF_0428		fecE putative_iron_transporter_LCGL_RS12640_NC_017490.1:544393-545175 Lactococcus garvieae Lg2 old_locus_tag=LCGL_0527
Hebei-B-39.fa	contig00001	547472	548422	+	fecC	1-951/951	===============	0/0	100	88.64	lac_VF_0428		fecC putative_iron_transporter_LCGL_RS12645NC_017490.1:545165-546115 Lactococcus garvieae Lg2 old_locus_tag=LCGL_0528
Hebei-B-39.fa	contig00001	548419	549357	+	fecD	1-939/939	===============	0/0	100	88.28	lac_VF_0428		fecD putative_iron_transporter_LCGL_RS12650_NC_017490.1:546112-547050 Lactococcus garvieae Lg2 old_locus_tag=LCGL_0529
Hebei-B-39.fa	contig00001	549369	550310	+	fecB	1-942/942	===============	0/0	100	93.21	lac_VF_0428		fecB putative_iron_transporter(iron-heme_siderophore_like)_LCGL_RS12655_NC_017490.1:547062-548003 Lactococcus garvieae Lg2 old_locus_tag=LCGL_0530
Hebei-B-39.fa	contig00001	621552	622361	+	hemolysin3	1-810/810	===============	0/0	100	89.75	lac_VF_0428		hemolysin3 Name=LCGL_RS12985 615478-616287 Lactococcus garvieae Lg2 complete genome old_locus_tag = LCGL_0597
Hebei-B-39.fa	contig00001	720301	721923	-	Adhesin_Pav	1-1623/1623	===============	0/0	100	90.76	lac_VF_0428		Adhesin_Pav NCBI name = Putative_fibronectin-binding_protein_LCGL_RS16560 NC_017490.1:1326392-1328014 Lactococcus garvieae Lg2 LCGL_1330
Hebei-B-39.fa	contig00001	752586	753316	+	Sortase_A	2-732/732	===============	0/0	99.86	89.6	lac_VF_0428		Sortase_A LCGL_RS16475_NC_017490.1:c1306046-1305315 Lactococcus garvieae Lg2
Hebei-B-39.fa	contig00002	57704	58633	-	Adhesin_PsaA	1-930/930	===============	0/0	100	90.64	lac_VF_0428		Adhesin_PsaA NCBI_name = metal_ABC_transporter_substrate-binding_protein LCGL_RS17525 NC_017490.1:1502838-1503767 Lactococcus garvieae Lg2 complete genome old_locus_tag=LCGL_1533
Hebei-B-39.fa	contig00002	70776	72077	+	Enolase	1-1302/1302	===============	0/0	100	99.31	lac_VF_0428		Enolase LCGL_RS17440_NC_017490.1:c1490708-1489407 Lactococcus garvieae Lg2
Hebei-B-39.fa	contig00002	212097	213432	+	NADH_oxidase	1-1336/1338	===============	0/0	99.85	91.47	lac_VF_0428		NADH_oxidase LCGL_RS13300_NC_017490.1:678241-679578 Lactococcus garvieae Lg2
Hebei-B-39.fa	contig00004	51516	51830	-	LPxTG-6	1-315/315	===============	0/0	100	87.3	lac_VF_0428		LPxTG-6 LPxTG_surface_protein_LCGL_RS14195_NC_017490.1:870285-870599 Lactococcus garvieae Lg2 old_locus_tag= LCGL_0844
Hebei-B-39.fa	contig00005	111840	113129	-	Putative_collagenase	1-1290/1290	===============	0/0	100	93.26	lac_VF_0428		Putative_collagenase NCBI name = U32 family peptidase LCGL_RS18575_NC_017490.1:1699976-1701265 Lactococcus garvieae Lg2 old_locus_tag=LCGL_1724
Hebei-B-39.fa	contig00006	14060	14835	-	fepC	1-776/777	===============	0/0	99.87	85.44	lac_VF_0428		fepC putative_ferric_iron_ABC_transporter_LCGL_RS18060_NC_017490.1:c1595008-1594232 Lactococcus garvieae Lg2 LCHL_1621
Hebei-B-39.fa	contig00006	14837	15856	-	fepD	1-1020/1020	===============	0/0	100	83.14	lac_VF_0428		fepD putative_ferric_iron_ABC_transporter_LCGL_RS18065_NC_017490.1:c1596029-1595010 Lactococcus garvieae Lg2 LCHL_1622
Hebei-B-39.fa	contig00006	15834	16775	-	fepB	1-942/942	========/======	4/4	99.79	85.91	lac_VF_0428		fepB putative_ferric_iron_ABC_transporter_LCGL_RS18070_NC_017490.1:c1596948-1596007 Lactococcus garvieae Lg2 LCHL_1623
Hebei-B-39.fa	contig00007	14226	15236	+	Glyceraldehyde-3-phosphate_dehydrogenase	1-1011/1011	===============	0/0	100	99.7	lac_VF_0428		Glyceraldehyde-3-phosphate_dehydrogenase LCGL_RS19790_NC_017490.1:c1929013-1928003 Lactococcus garvieae Lg2
Hebei-B-39.fa	contig00011	18870	20582	-	Phosphoglucomutase	1-1713/1713	===============	0/0	100	92.59	lac_VF_0428		Phosphoglucomutase LCGL_RS17840_NC_017490.1:1558243-1559955 Lactococcus garvieae Lg2 ld_locus_tag=LCGL_1596
Hebei-C-03.fa	contig00001	97721	99826	-	feoB	1-2106/2106	===============	0/0	100	90.46	lac_VF_0428		feoB putative_ferrous_iron_trasnporter_LCGL_RS10540_BNC_017490.1:c108692-106587 Lactococcus garvieae Lg2
Hebei-C-03.fa	contig00001	99839	100300	-	feoA	1-462/462	===============	0/0	100	88.09	lac_VF_0428		feoA putative_ferrous_iron_trasnporter__LCGL_RS10545_NC_017490.1:c109166-108705 Lactococcus garvieae Lg2
Hebei-C-03.fa	contig00001	284830	285438	+	Superoxide_dismutase	1-609/609	===============	0/0	100	96.06	lac_VF_0428		Superoxide_dismutase LCGL_RS11445_NC_017490.1:289210-289818 Lactococcus garvieae Lg2 old_locus_tag=LCGL_0285
Hebei-C-03.fa	contig00001	322998	323651	-	hemolysin1	1-654/654	===============	0/0	100	89.6	lac_VF_0428		hemolysin1 LCGL_RS11635F NC_017490.1:c332295-331642 Lactococcus garvieae Lg2 complete genome old_locus_tag=LCGL_0323
Hebei-C-03.fa	contig00001	374622	375950	+	hemolysin2	1-1329/1329	===============	0/0	100	94.73	lac_VF_0428		hemolysin2 LCGL_RS11890:382251-383579 Lactococcus garvieae Lg2 complete genome old_locus_tag=LCGL_0374
Hebei-C-03.fa	contig00001	519270	520052	+	fecE	1-783/783	===============	0/0	100	92.85	lac_VF_0428		fecE putative_iron_transporter_LCGL_RS12640_NC_017490.1:544393-545175 Lactococcus garvieae Lg2 old_locus_tag=LCGL_0527
Hebei-C-03.fa	contig00001	520042	520992	+	fecC	1-951/951	===============	0/0	100	88.54	lac_VF_0428		fecC putative_iron_transporter_LCGL_RS12645NC_017490.1:545165-546115 Lactococcus garvieae Lg2 old_locus_tag=LCGL_0528
Hebei-C-03.fa	contig00001	520989	521927	+	fecD	1-939/939	===============	0/0	100	88.61	lac_VF_0428		fecD putative_iron_transporter_LCGL_RS12650_NC_017490.1:546112-547050 Lactococcus garvieae Lg2 old_locus_tag=LCGL_0529
Hebei-C-03.fa	contig00001	521939	522880	+	fecB	1-942/942	===============	0/0	100	93.31	lac_VF_0428		fecB putative_iron_transporter(iron-heme_siderophore_like)_LCGL_RS12655_NC_017490.1:547062-548003 Lactococcus garvieae Lg2 old_locus_tag=LCGL_0530
Hebei-C-03.fa	contig00001	593762	594571	+	hemolysin3	1-810/810	===============	0/0	100	89.88	lac_VF_0428		hemolysin3 Name=LCGL_RS12985 615478-616287 Lactococcus garvieae Lg2 complete genome old_locus_tag = LCGL_0597
Hebei-C-03.fa	contig00001	675558	677180	-	Adhesin_Pav	1-1623/1623	===============	0/0	100	90.64	lac_VF_0428		Adhesin_Pav NCBI name = Putative_fibronectin-binding_protein_LCGL_RS16560 NC_017490.1:1326392-1328014 Lactococcus garvieae Lg2 LCGL_1330
Hebei-C-03.fa	contig00001	697757	698487	+	Sortase_A	2-732/732	===============	0/0	99.86	90.01	lac_VF_0428		Sortase_A LCGL_RS16475_NC_017490.1:c1306046-1305315 Lactococcus garvieae Lg2
Hebei-C-03.fa	contig00001	902990	903304	+	LPxTG-6	1-315/315	===============	0/0	100	87.3	lac_VF_0428		LPxTG-6 LPxTG_surface_protein_LCGL_RS14195_NC_017490.1:870285-870599 Lactococcus garvieae Lg2 old_locus_tag= LCGL_0844
Hebei-C-03.fa	contig00002	264810	266145	-	NADH_oxidase	1-1336/1338	===============	0/0	99.85	91.62	lac_VF_0428		NADH_oxidase LCGL_RS13300_NC_017490.1:678241-679578 Lactococcus garvieae Lg2
Hebei-C-03.fa	contig00003	14047	14822	-	fepC	1-776/777	===============	0/0	99.87	85.05	lac_VF_0428		fepC putative_ferric_iron_ABC_transporter_LCGL_RS18060_NC_017490.1:c1595008-1594232 Lactococcus garvieae Lg2 LCHL_1621
Hebei-C-03.fa	contig00003	14824	15843	-	fepD	1-1020/1020	===============	0/0	100	82.94	lac_VF_0428		fepD putative_ferric_iron_ABC_transporter_LCGL_RS18065_NC_017490.1:c1596029-1595010 Lactococcus garvieae Lg2 LCHL_1622
Hebei-C-03.fa	contig00003	15821	16762	-	fepB	1-942/942	========/======	4/4	99.79	85.91	lac_VF_0428		fepB putative_ferric_iron_ABC_transporter_LCGL_RS18070_NC_017490.1:c1596948-1596007 Lactococcus garvieae Lg2 LCHL_1623
Hebei-C-03.fa	contig00003	122226	123515	+	Putative_collagenase	1-1290/1290	===============	0/0	100	93.41	lac_VF_0428		Putative_collagenase NCBI name = U32 family peptidase LCGL_RS18575_NC_017490.1:1699976-1701265 Lactococcus garvieae Lg2 old_locus_tag=LCGL_1724
Hebei-C-03.fa	contig00004	64775	66076	-	Enolase	1-1302/1302	===============	0/0	100	99.54	lac_VF_0428		Enolase LCGL_RS17440_NC_017490.1:c1490708-1489407 Lactococcus garvieae Lg2
Hebei-C-03.fa	contig00004	78286	79215	+	Adhesin_PsaA	1-930/930	===============	0/0	100	90.64	lac_VF_0428		Adhesin_PsaA NCBI_name = metal_ABC_transporter_substrate-binding_protein LCGL_RS17525 NC_017490.1:1502838-1503767 Lactococcus garvieae Lg2 complete genome old_locus_tag=LCGL_1533
Hebei-C-03.fa	contig00004	162667	164042	+	LPxTG-3	1-1376/1647	=============..	0/0	83.55	83.72	lac_VF_0428		LPxTG-3 LCGL_RS17790_NC_017490.1:1548182-1549828 Lactococcus garvieae Lg2 old_locus_tag=LCGL_1585
Hebei-C-03.fa	contig00004	172571	174283	+	Phosphoglucomutase	1-1713/1713	===============	0/0	100	92.53	lac_VF_0428		Phosphoglucomutase LCGL_RS17840_NC_017490.1:1558243-1559955 Lactococcus garvieae Lg2 ld_locus_tag=LCGL_1596
Hebei-C-03.fa	contig00007	4104	5114	+	Glyceraldehyde-3-phosphate_dehydrogenase	1-1011/1011	===============	0/0	100	99.7	lac_VF_0428		Glyceraldehyde-3-phosphate_dehydrogenase LCGL_RS19790_NC_017490.1:c1929013-1928003 Lactococcus garvieae Lg2
Hebei-E-05.fa	contig00001	111360	111968	+	Superoxide_dismutase	1-609/609	===============	0/0	100	96.06	lac_VF_0428		Superoxide_dismutase LCGL_RS11445_NC_017490.1:289210-289818 Lactococcus garvieae Lg2 old_locus_tag=LCGL_0285
Hebei-E-05.fa	contig00001	149529	150182	-	hemolysin1	1-654/654	===============	0/0	100	89.6	lac_VF_0428		hemolysin1 LCGL_RS11635F NC_017490.1:c332295-331642 Lactococcus garvieae Lg2 complete genome old_locus_tag=LCGL_0323
Hebei-E-05.fa	contig00001	199060	200388	+	hemolysin2	1-1329/1329	===============	0/0	100	94.73	lac_VF_0428		hemolysin2 LCGL_RS11890:382251-383579 Lactococcus garvieae Lg2 complete genome old_locus_tag=LCGL_0374
Hebei-E-05.fa	contig00002	96264	96578	-	LPxTG-6	1-315/315	===============	0/0	100	87.3	lac_VF_0428		LPxTG-6 LPxTG_surface_protein_LCGL_RS14195_NC_017490.1:870285-870599 Lactococcus garvieae Lg2 old_locus_tag= LCGL_0844
Hebei-E-05.fa	contig00003	112105	113440	-	NADH_oxidase	1-1336/1338	===============	0/0	99.85	91.54	lac_VF_0428		NADH_oxidase LCGL_RS13300_NC_017490.1:678241-679578 Lactococcus garvieae Lg2
Hebei-E-05.fa	contig00004	120455	121744	-	Putative_collagenase	1-1290/1290	===============	0/0	100	93.64	lac_VF_0428		Putative_collagenase NCBI name = U32 family peptidase LCGL_RS18575_NC_017490.1:1699976-1701265 Lactococcus garvieae Lg2 old_locus_tag=LCGL_1724
Hebei-E-05.fa	contig00005	87828	88289	+	feoA	1-462/462	===============	0/0	100	88.09	lac_VF_0428		feoA putative_ferrous_iron_trasnporter__LCGL_RS10545_NC_017490.1:c109166-108705 Lactococcus garvieae Lg2
Hebei-E-05.fa	contig00005	88302	90407	+	feoB	1-2106/2106	===============	0/0	100	90.36	lac_VF_0428		feoB putative_ferrous_iron_trasnporter_LCGL_RS10540_BNC_017490.1:c108692-106587 Lactococcus garvieae Lg2
Hebei-E-05.fa	contig00008	17290	18099	+	hemolysin3	1-810/810	===============	0/0	100	89.75	lac_VF_0428		hemolysin3 Name=LCGL_RS12985 615478-616287 Lactococcus garvieae Lg2 complete genome old_locus_tag = LCGL_0597
Hebei-E-05.fa	contig00008	99086	100708	-	Adhesin_Pav	1-1623/1623	===============	0/0	100	90.64	lac_VF_0428		Adhesin_Pav NCBI name = Putative_fibronectin-binding_protein_LCGL_RS16560 NC_017490.1:1326392-1328014 Lactococcus garvieae Lg2 LCGL_1330
Hebei-E-05.fa	contig00009	14228	15003	-	fepC	1-776/777	===============	0/0	99.87	85.31	lac_VF_0428		fepC putative_ferric_iron_ABC_transporter_LCGL_RS18060_NC_017490.1:c1595008-1594232 Lactococcus garvieae Lg2 LCHL_1621
Hebei-E-05.fa	contig00009	15005	16024	-	fepD	1-1020/1020	===============	0/0	100	83.14	lac_VF_0428		fepD putative_ferric_iron_ABC_transporter_LCGL_RS18065_NC_017490.1:c1596029-1595010 Lactococcus garvieae Lg2 LCHL_1622
Hebei-E-05.fa	contig00009	16002	16943	-	fepB	1-942/942	========/======	4/4	99.79	85.91	lac_VF_0428		fepB putative_ferric_iron_ABC_transporter_LCGL_RS18070_NC_017490.1:c1596948-1596007 Lactococcus garvieae Lg2 LCHL_1623
Hebei-E-05.fa	contig00010	70135	71145	-	Glyceraldehyde-3-phosphate_dehydrogenase	1-1011/1011	===============	0/0	100	99.7	lac_VF_0428		Glyceraldehyde-3-phosphate_dehydrogenase LCGL_RS19790_NC_017490.1:c1929013-1928003 Lactococcus garvieae Lg2
Hebei-E-05.fa	contig00014	17083	18795	-	Phosphoglucomutase	1-1713/1713	===============	0/0	100	92.59	lac_VF_0428		Phosphoglucomutase LCGL_RS17840_NC_017490.1:1558243-1559955 Lactococcus garvieae Lg2 ld_locus_tag=LCGL_1596
Hebei-E-05.fa	contig00016	840	1622	+	fecE	1-783/783	===============	0/0	100	92.98	lac_VF_0428		fecE putative_iron_transporter_LCGL_RS12640_NC_017490.1:544393-545175 Lactococcus garvieae Lg2 old_locus_tag=LCGL_0527
Hebei-E-05.fa	contig00016	1612	2562	+	fecC	1-951/951	===============	0/0	100	88.43	lac_VF_0428		fecC putative_iron_transporter_LCGL_RS12645NC_017490.1:545165-546115 Lactococcus garvieae Lg2 old_locus_tag=LCGL_0528
Hebei-E-05.fa	contig00016	2559	3497	+	fecD	1-939/939	===============	0/0	100	88.5	lac_VF_0428		fecD putative_iron_transporter_LCGL_RS12650_NC_017490.1:546112-547050 Lactococcus garvieae Lg2 old_locus_tag=LCGL_0529
Hebei-E-05.fa	contig00016	3509	4450	+	fecB	1-942/942	===============	0/0	100	93.42	lac_VF_0428		fecB putative_iron_transporter(iron-heme_siderophore_like)_LCGL_RS12655_NC_017490.1:547062-548003 Lactococcus garvieae Lg2 old_locus_tag=LCGL_0530
Hebei-E-05.fa	contig00018	16490	17220	-	Sortase_A	2-732/732	===============	0/0	99.86	90.01	lac_VF_0428		Sortase_A LCGL_RS16475_NC_017490.1:c1306046-1305315 Lactococcus garvieae Lg2
Hebei-E-05.fa	contig00020	3963	4892	-	Adhesin_PsaA	1-930/930	===============	0/0	100	90.75	lac_VF_0428		Adhesin_PsaA NCBI_name = metal_ABC_transporter_substrate-binding_protein LCGL_RS17525 NC_017490.1:1502838-1503767 Lactococcus garvieae Lg2 complete genome old_locus_tag=LCGL_1533
Hebei-E-05.fa	contig00020	17101	18402	+	Enolase	1-1302/1302	===============	0/0	100	99.54	lac_VF_0428		Enolase LCGL_RS17440_NC_017490.1:c1490708-1489407 Lactococcus garvieae Lg2
Hebei-G-08.fa	contig00001	46261	47202	-	fecB	1-942/942	===============	0/0	100	93.42	lac_VF_0428		fecB putative_iron_transporter(iron-heme_siderophore_like)_LCGL_RS12655_NC_017490.1:547062-548003 Lactococcus garvieae Lg2 old_locus_tag=LCGL_0530
Hebei-G-08.fa	contig00001	47214	48152	-	fecD	1-939/939	===============	0/0	100	88.5	lac_VF_0428		fecD putative_iron_transporter_LCGL_RS12650_NC_017490.1:546112-547050 Lactococcus garvieae Lg2 old_locus_tag=LCGL_0529
Hebei-G-08.fa	contig00001	48149	49099	-	fecC	1-951/951	===============	0/0	100	88.43	lac_VF_0428		fecC putative_iron_transporter_LCGL_RS12645NC_017490.1:545165-546115 Lactococcus garvieae Lg2 old_locus_tag=LCGL_0528
Hebei-G-08.fa	contig00001	49089	49871	-	fecE	1-783/783	===============	0/0	100	92.98	lac_VF_0428		fecE putative_iron_transporter_LCGL_RS12640_NC_017490.1:544393-545175 Lactococcus garvieae Lg2 old_locus_tag=LCGL_0527
Hebei-G-08.fa	contig00001	187758	189086	-	hemolysin2	1-1329/1329	===============	0/0	100	94.73	lac_VF_0428		hemolysin2 LCGL_RS11890:382251-383579 Lactococcus garvieae Lg2 complete genome old_locus_tag=LCGL_0374
Hebei-G-08.fa	contig00001	237964	238617	+	hemolysin1	1-654/654	===============	0/0	100	89.6	lac_VF_0428		hemolysin1 LCGL_RS11635F NC_017490.1:c332295-331642 Lactococcus garvieae Lg2 complete genome old_locus_tag=LCGL_0323
Hebei-G-08.fa	contig00001	276178	276786	-	Superoxide_dismutase	1-609/609	===============	0/0	100	96.06	lac_VF_0428		Superoxide_dismutase LCGL_RS11445_NC_017490.1:289210-289818 Lactococcus garvieae Lg2 old_locus_tag=LCGL_0285
Hebei-G-08.fa	contig00002	229258	230593	-	NADH_oxidase	1-1336/1338	===============	0/0	99.85	91.54	lac_VF_0428		NADH_oxidase LCGL_RS13300_NC_017490.1:678241-679578 Lactococcus garvieae Lg2
Hebei-G-08.fa	contig00003	96265	96579	-	LPxTG-6	1-315/315	===============	0/0	100	87.3	lac_VF_0428		LPxTG-6 LPxTG_surface_protein_LCGL_RS14195_NC_017490.1:870285-870599 Lactococcus garvieae Lg2 old_locus_tag= LCGL_0844
Hebei-G-08.fa	contig00003	263001	263731	-	Sortase_A	2-732/732	===============	0/0	99.86	90.01	lac_VF_0428		Sortase_A LCGL_RS16475_NC_017490.1:c1306046-1305315 Lactococcus garvieae Lg2
Hebei-G-08.fa	contig00004	22392	24104	-	Phosphoglucomutase	1-1713/1713	===============	0/0	100	92.59	lac_VF_0428		Phosphoglucomutase LCGL_RS17840_NC_017490.1:1558243-1559955 Lactococcus garvieae Lg2 ld_locus_tag=LCGL_1596
Hebei-G-08.fa	contig00004	174236	174697	+	feoA	1-462/462	===============	0/0	100	88.09	lac_VF_0428		feoA putative_ferrous_iron_trasnporter__LCGL_RS10545_NC_017490.1:c109166-108705 Lactococcus garvieae Lg2
Hebei-G-08.fa	contig00004	174710	176815	+	feoB	1-2106/2106	===============	0/0	100	90.36	lac_VF_0428		feoB putative_ferrous_iron_trasnporter_LCGL_RS10540_BNC_017490.1:c108692-106587 Lactococcus garvieae Lg2
Hebei-G-08.fa	contig00005	132472	133761	-	Putative_collagenase	1-1290/1290	===============	0/0	100	93.64	lac_VF_0428		Putative_collagenase NCBI name = U32 family peptidase LCGL_RS18575_NC_017490.1:1699976-1701265 Lactococcus garvieae Lg2 old_locus_tag=LCGL_1724
Hebei-G-08.fa	contig00007	17560	18369	+	hemolysin3	1-810/810	===============	0/0	100	89.75	lac_VF_0428		hemolysin3 Name=LCGL_RS12985 615478-616287 Lactococcus garvieae Lg2 complete genome old_locus_tag = LCGL_0597
Hebei-G-08.fa	contig00007	99357	100979	-	Adhesin_Pav	1-1623/1623	===============	0/0	100	90.64	lac_VF_0428		Adhesin_Pav NCBI name = Putative_fibronectin-binding_protein_LCGL_RS16560 NC_017490.1:1326392-1328014 Lactococcus garvieae Lg2 LCGL_1330
Hebei-G-08.fa	contig00008	14004	14779	-	fepC	1-776/777	===============	0/0	99.87	85.31	lac_VF_0428		fepC putative_ferric_iron_ABC_transporter_LCGL_RS18060_NC_017490.1:c1595008-1594232 Lactococcus garvieae Lg2 LCHL_1621
Hebei-G-08.fa	contig00008	14781	15800	-	fepD	1-1020/1020	===============	0/0	100	83.14	lac_VF_0428		fepD putative_ferric_iron_ABC_transporter_LCGL_RS18065_NC_017490.1:c1596029-1595010 Lactococcus garvieae Lg2 LCHL_1622
Hebei-G-08.fa	contig00008	15778	16719	-	fepB	1-942/942	========/======	4/4	99.79	85.91	lac_VF_0428		fepB putative_ferric_iron_ABC_transporter_LCGL_RS18070_NC_017490.1:c1596948-1596007 Lactococcus garvieae Lg2 LCHL_1623
Hebei-G-08.fa	contig00010	4106	5116	+	Glyceraldehyde-3-phosphate_dehydrogenase	1-1011/1011	===============	0/0	100	99.7	lac_VF_0428		Glyceraldehyde-3-phosphate_dehydrogenase LCGL_RS19790_NC_017490.1:c1929013-1928003 Lactococcus garvieae Lg2
Hebei-G-08.fa	contig00015	3581	4510	-	Adhesin_PsaA	1-930/930	===============	0/0	100	90.75	lac_VF_0428		Adhesin_PsaA NCBI_name = metal_ABC_transporter_substrate-binding_protein LCGL_RS17525 NC_017490.1:1502838-1503767 Lactococcus garvieae Lg2 complete genome old_locus_tag=LCGL_1533
Hebei-G-08.fa	contig00015	16719	18020	+	Enolase	1-1302/1302	===============	0/0	100	99.54	lac_VF_0428		Enolase LCGL_RS17440_NC_017490.1:c1490708-1489407 Lactococcus garvieae Lg2
Hebei-G-09.fa	contig00001	111890	112498	+	Superoxide_dismutase	1-609/609	===============	0/0	100	96.06	lac_VF_0428		Superoxide_dismutase LCGL_RS11445_NC_017490.1:289210-289818 Lactococcus garvieae Lg2 old_locus_tag=LCGL_0285
Hebei-G-09.fa	contig00001	150059	150712	-	hemolysin1	1-654/654	===============	0/0	100	89.6	lac_VF_0428		hemolysin1 LCGL_RS11635F NC_017490.1:c332295-331642 Lactococcus garvieae Lg2 complete genome old_locus_tag=LCGL_0323
Hebei-G-09.fa	contig00001	199590	200918	+	hemolysin2	1-1329/1329	===============	0/0	100	94.73	lac_VF_0428		hemolysin2 LCGL_RS11890:382251-383579 Lactococcus garvieae Lg2 complete genome old_locus_tag=LCGL_0374
Hebei-G-09.fa	contig00001	338805	339587	+	fecE	1-783/783	===============	0/0	100	92.98	lac_VF_0428		fecE putative_iron_transporter_LCGL_RS12640_NC_017490.1:544393-545175 Lactococcus garvieae Lg2 old_locus_tag=LCGL_0527
Hebei-G-09.fa	contig00001	339577	340527	+	fecC	1-951/951	===============	0/0	100	88.43	lac_VF_0428		fecC putative_iron_transporter_LCGL_RS12645NC_017490.1:545165-546115 Lactococcus garvieae Lg2 old_locus_tag=LCGL_0528
Hebei-G-09.fa	contig00001	340524	341462	+	fecD	1-939/939	===============	0/0	100	88.5	lac_VF_0428		fecD putative_iron_transporter_LCGL_RS12650_NC_017490.1:546112-547050 Lactococcus garvieae Lg2 old_locus_tag=LCGL_0529
Hebei-G-09.fa	contig00001	341474	342415	+	fecB	1-942/942	===============	0/0	100	93.42	lac_VF_0428		fecB putative_iron_transporter(iron-heme_siderophore_like)_LCGL_RS12655_NC_017490.1:547062-548003 Lactococcus garvieae Lg2 old_locus_tag=LCGL_0530
Hebei-G-09.fa	contig00002	70923	72258	+	NADH_oxidase	1-1336/1338	===============	0/0	99.85	91.54	lac_VF_0428		NADH_oxidase LCGL_RS13300_NC_017490.1:678241-679578 Lactococcus garvieae Lg2
Hebei-G-09.fa	contig00003	96265	96579	-	LPxTG-6	1-315/315	===============	0/0	100	87.3	lac_VF_0428		LPxTG-6 LPxTG_surface_protein_LCGL_RS14195_NC_017490.1:870285-870599 Lactococcus garvieae Lg2 old_locus_tag= LCGL_0844
Hebei-G-09.fa	contig00003	263001	263731	-	Sortase_A	2-732/732	===============	0/0	99.86	90.01	lac_VF_0428		Sortase_A LCGL_RS16475_NC_017490.1:c1306046-1305315 Lactococcus garvieae Lg2
Hebei-G-09.fa	contig00004	105840	106301	+	feoA	1-462/462	===============	0/0	100	88.09	lac_VF_0428		feoA putative_ferrous_iron_trasnporter__LCGL_RS10545_NC_017490.1:c109166-108705 Lactococcus garvieae Lg2
Hebei-G-09.fa	contig00004	106314	108419	+	feoB	1-2106/2106	===============	0/0	100	90.36	lac_VF_0428		feoB putative_ferrous_iron_trasnporter_LCGL_RS10540_BNC_017490.1:c108692-106587 Lactococcus garvieae Lg2
Hebei-G-09.fa	contig00005	133090	134379	-	Putative_collagenase	1-1290/1290	===============	0/0	100	93.64	lac_VF_0428		Putative_collagenase NCBI name = U32 family peptidase LCGL_RS18575_NC_017490.1:1699976-1701265 Lactococcus garvieae Lg2 old_locus_tag=LCGL_1724
Hebei-G-09.fa	contig00007	17355	18164	+	hemolysin3	1-810/810	===============	0/0	100	89.75	lac_VF_0428		hemolysin3 Name=LCGL_RS12985 615478-616287 Lactococcus garvieae Lg2 complete genome old_locus_tag = LCGL_0597
Hebei-G-09.fa	contig00007	99152	100774	-	Adhesin_Pav	1-1623/1623	===============	0/0	100	90.64	lac_VF_0428		Adhesin_Pav NCBI name = Putative_fibronectin-binding_protein_LCGL_RS16560 NC_017490.1:1326392-1328014 Lactococcus garvieae Lg2 LCGL_1330
Hebei-G-09.fa	contig00008	70765	71706	+	fepB	1-942/942	========/======	4/4	99.79	85.91	lac_VF_0428		fepB putative_ferric_iron_ABC_transporter_LCGL_RS18070_NC_017490.1:c1596948-1596007 Lactococcus garvieae Lg2 LCHL_1623
Hebei-G-09.fa	contig00008	71684	72703	+	fepD	1-1020/1020	===============	0/0	100	83.14	lac_VF_0428		fepD putative_ferric_iron_ABC_transporter_LCGL_RS18065_NC_017490.1:c1596029-1595010 Lactococcus garvieae Lg2 LCHL_1622
Hebei-G-09.fa	contig00008	72705	73480	+	fepC	1-776/777	===============	0/0	99.87	85.31	lac_VF_0428		fepC putative_ferric_iron_ABC_transporter_LCGL_RS18060_NC_017490.1:c1595008-1594232 Lactococcus garvieae Lg2 LCHL_1621
Hebei-G-09.fa	contig00010	70059	71069	-	Glyceraldehyde-3-phosphate_dehydrogenase	1-1011/1011	===============	0/0	100	99.7	lac_VF_0428		Glyceraldehyde-3-phosphate_dehydrogenase LCGL_RS19790_NC_017490.1:c1929013-1928003 Lactococcus garvieae Lg2
Hebei-G-09.fa	contig00011	17083	18795	-	Phosphoglucomutase	1-1713/1713	===============	0/0	100	92.59	lac_VF_0428		Phosphoglucomutase LCGL_RS17840_NC_017490.1:1558243-1559955 Lactococcus garvieae Lg2 ld_locus_tag=LCGL_1596
Hebei-G-09.fa	contig00016	3581	4510	-	Adhesin_PsaA	1-930/930	===============	0/0	100	90.75	lac_VF_0428		Adhesin_PsaA NCBI_name = metal_ABC_transporter_substrate-binding_protein LCGL_RS17525 NC_017490.1:1502838-1503767 Lactococcus garvieae Lg2 complete genome old_locus_tag=LCGL_1533
Hebei-G-09.fa	contig00016	16719	18020	+	Enolase	1-1302/1302	===============	0/0	100	99.54	lac_VF_0428		Enolase LCGL_RS17440_NC_017490.1:c1490708-1489407 Lactococcus garvieae Lg2
Hebei-G-10.fa	contig00001	70922	72257	+	NADH_oxidase	1-1336/1338	===============	0/0	99.85	91.54	lac_VF_0428		NADH_oxidase LCGL_RS13300_NC_017490.1:678241-679578 Lactococcus garvieae Lg2
Hebei-G-10.fa	contig00002	96265	96579	-	LPxTG-6	1-315/315	===============	0/0	100	87.3	lac_VF_0428		LPxTG-6 LPxTG_surface_protein_LCGL_RS14195_NC_017490.1:870285-870599 Lactococcus garvieae Lg2 old_locus_tag= LCGL_0844
Hebei-G-10.fa	contig00002	263003	263733	-	Sortase_A	2-732/732	===============	0/0	99.86	90.01	lac_VF_0428		Sortase_A LCGL_RS16475_NC_017490.1:c1306046-1305315 Lactococcus garvieae Lg2
Hebei-G-10.fa	contig00003	111589	112197	+	Superoxide_dismutase	1-609/609	===============	0/0	100	96.06	lac_VF_0428		Superoxide_dismutase LCGL_RS11445_NC_017490.1:289210-289818 Lactococcus garvieae Lg2 old_locus_tag=LCGL_0285
Hebei-G-10.fa	contig00003	149758	150411	-	hemolysin1	1-654/654	===============	0/0	100	89.6	lac_VF_0428		hemolysin1 LCGL_RS11635F NC_017490.1:c332295-331642 Lactococcus garvieae Lg2 complete genome old_locus_tag=LCGL_0323
Hebei-G-10.fa	contig00003	199289	200617	+	hemolysin2	1-1329/1329	===============	0/0	100	94.73	lac_VF_0428		hemolysin2 LCGL_RS11890:382251-383579 Lactococcus garvieae Lg2 complete genome old_locus_tag=LCGL_0374
Hebei-G-10.fa	contig00004	105806	106267	+	feoA	1-462/462	===============	0/0	100	88.09	lac_VF_0428		feoA putative_ferrous_iron_trasnporter__LCGL_RS10545_NC_017490.1:c109166-108705 Lactococcus garvieae Lg2
Hebei-G-10.fa	contig00004	106280	108385	+	feoB	1-2106/2106	===============	0/0	100	90.36	lac_VF_0428		feoB putative_ferrous_iron_trasnporter_LCGL_RS10540_BNC_017490.1:c108692-106587 Lactococcus garvieae Lg2
Hebei-G-10.fa	contig00005	133090	134379	-	Putative_collagenase	1-1290/1290	===============	0/0	100	93.64	lac_VF_0428		Putative_collagenase NCBI name = U32 family peptidase LCGL_RS18575_NC_017490.1:1699976-1701265 Lactococcus garvieae Lg2 old_locus_tag=LCGL_1724
Hebei-G-10.fa	contig00006	105962	106744	+	fecE	1-783/783	===============	0/0	100	92.98	lac_VF_0428		fecE putative_iron_transporter_LCGL_RS12640_NC_017490.1:544393-545175 Lactococcus garvieae Lg2 old_locus_tag=LCGL_0527
Hebei-G-10.fa	contig00006	106734	107684	+	fecC	1-951/951	===============	0/0	100	88.43	lac_VF_0428		fecC putative_iron_transporter_LCGL_RS12645NC_017490.1:545165-546115 Lactococcus garvieae Lg2 old_locus_tag=LCGL_0528
Hebei-G-10.fa	contig00006	107681	108619	+	fecD	1-939/939	===============	0/0	100	88.5	lac_VF_0428		fecD putative_iron_transporter_LCGL_RS12650_NC_017490.1:546112-547050 Lactococcus garvieae Lg2 old_locus_tag=LCGL_0529
Hebei-G-10.fa	contig00006	108631	109572	+	fecB	1-942/942	===============	0/0	100	93.42	lac_VF_0428		fecB putative_iron_transporter(iron-heme_siderophore_like)_LCGL_RS12655_NC_017490.1:547062-548003 Lactococcus garvieae Lg2 old_locus_tag=LCGL_0530
Hebei-G-10.fa	contig00007	4428	6050	+	Adhesin_Pav	1-1623/1623	===============	0/0	100	90.64	lac_VF_0428		Adhesin_Pav NCBI name = Putative_fibronectin-binding_protein_LCGL_RS16560 NC_017490.1:1326392-1328014 Lactococcus garvieae Lg2 LCGL_1330
Hebei-G-10.fa	contig00007	87037	87846	-	hemolysin3	1-810/810	===============	0/0	100	89.75	lac_VF_0428		hemolysin3 Name=LCGL_RS12985 615478-616287 Lactococcus garvieae Lg2 complete genome old_locus_tag = LCGL_0597
Hebei-G-10.fa	contig00008	14004	14779	-	fepC	1-776/777	===============	0/0	99.87	85.31	lac_VF_0428		fepC putative_ferric_iron_ABC_transporter_LCGL_RS18060_NC_017490.1:c1595008-1594232 Lactococcus garvieae Lg2 LCHL_1621
Hebei-G-10.fa	contig00008	14781	15800	-	fepD	1-1020/1020	===============	0/0	100	83.14	lac_VF_0428		fepD putative_ferric_iron_ABC_transporter_LCGL_RS18065_NC_017490.1:c1596029-1595010 Lactococcus garvieae Lg2 LCHL_1622
Hebei-G-10.fa	contig00008	15778	16719	-	fepB	1-942/942	========/======	4/4	99.79	85.91	lac_VF_0428		fepB putative_ferric_iron_ABC_transporter_LCGL_RS18070_NC_017490.1:c1596948-1596007 Lactococcus garvieae Lg2 LCHL_1623
Hebei-G-10.fa	contig00009	70059	71069	-	Glyceraldehyde-3-phosphate_dehydrogenase	1-1011/1011	===============	0/0	100	99.7	lac_VF_0428		Glyceraldehyde-3-phosphate_dehydrogenase LCGL_RS19790_NC_017490.1:c1929013-1928003 Lactococcus garvieae Lg2
Hebei-G-10.fa	contig00010	44085	45797	+	Phosphoglucomutase	1-1713/1713	===============	0/0	100	92.59	lac_VF_0428		Phosphoglucomutase LCGL_RS17840_NC_017490.1:1558243-1559955 Lactococcus garvieae Lg2 ld_locus_tag=LCGL_1596
Hebei-G-10.fa	contig00018	3611	4540	-	Adhesin_PsaA	1-930/930	===============	0/0	100	90.75	lac_VF_0428		Adhesin_PsaA NCBI_name = metal_ABC_transporter_substrate-binding_protein LCGL_RS17525 NC_017490.1:1502838-1503767 Lactococcus garvieae Lg2 complete genome old_locus_tag=LCGL_1533
Hebei-G-10.fa	contig00018	16749	18050	+	Enolase	1-1302/1302	===============	0/0	100	99.54	lac_VF_0428		Enolase LCGL_RS17440_NC_017490.1:c1490708-1489407 Lactococcus garvieae Lg2
Hebei-L-31.fa	contig00001	73877	74485	+	Superoxide_dismutase	1-609/609	===============	0/0	100	96.06	lac_VF_0428		Superoxide_dismutase LCGL_RS11445_NC_017490.1:289210-289818 Lactococcus garvieae Lg2 old_locus_tag=LCGL_0285
Hebei-L-31.fa	contig00001	112047	112700	-	hemolysin1	1-654/654	===============	0/0	100	89.6	lac_VF_0428		hemolysin1 LCGL_RS11635F NC_017490.1:c332295-331642 Lactococcus garvieae Lg2 complete genome old_locus_tag=LCGL_0323
Hebei-L-31.fa	contig00001	161581	162909	+	hemolysin2	1-1329/1329	===============	0/0	100	94.88	lac_VF_0428		hemolysin2 LCGL_RS11890:382251-383579 Lactococcus garvieae Lg2 complete genome old_locus_tag=LCGL_0374
Hebei-L-31.fa	contig00001	306295	307077	+	fecE	1-783/783	===============	0/0	100	92.85	lac_VF_0428		fecE putative_iron_transporter_LCGL_RS12640_NC_017490.1:544393-545175 Lactococcus garvieae Lg2 old_locus_tag=LCGL_0527
Hebei-L-31.fa	contig00001	307067	308017	+	fecC	1-951/951	===============	0/0	100	88.64	lac_VF_0428		fecC putative_iron_transporter_LCGL_RS12645NC_017490.1:545165-546115 Lactococcus garvieae Lg2 old_locus_tag=LCGL_0528
Hebei-L-31.fa	contig00001	308014	308952	+	fecD	1-939/939	===============	0/0	100	88.28	lac_VF_0428		fecD putative_iron_transporter_LCGL_RS12650_NC_017490.1:546112-547050 Lactococcus garvieae Lg2 old_locus_tag=LCGL_0529
Hebei-L-31.fa	contig00001	308964	309905	+	fecB	1-942/942	===============	0/0	100	93.21	lac_VF_0428		fecB putative_iron_transporter(iron-heme_siderophore_like)_LCGL_RS12655_NC_017490.1:547062-548003 Lactococcus garvieae Lg2 old_locus_tag=LCGL_0530
Hebei-L-31.fa	contig00001	381147	381956	+	hemolysin3	1-810/810	===============	0/0	100	89.75	lac_VF_0428		hemolysin3 Name=LCGL_RS12985 615478-616287 Lactococcus garvieae Lg2 complete genome old_locus_tag = LCGL_0597
Hebei-L-31.fa	contig00001	479897	481519	-	Adhesin_Pav	1-1623/1623	===============	0/0	100	90.76	lac_VF_0428		Adhesin_Pav NCBI name = Putative_fibronectin-binding_protein_LCGL_RS16560 NC_017490.1:1326392-1328014 Lactococcus garvieae Lg2 LCGL_1330
Hebei-L-31.fa	contig00001	512203	512933	+	Sortase_A	2-732/732	===============	0/0	99.86	89.6	lac_VF_0428		Sortase_A LCGL_RS16475_NC_017490.1:c1306046-1305315 Lactococcus garvieae Lg2
Hebei-L-31.fa	contig00002	256527	257862	-	NADH_oxidase	1-1336/1338	===============	0/0	99.85	91.47	lac_VF_0428		NADH_oxidase LCGL_RS13300_NC_017490.1:678241-679578 Lactococcus garvieae Lg2
Hebei-L-31.fa	contig00002	397882	399183	-	Enolase	1-1302/1302	===============	0/0	100	99.31	lac_VF_0428		Enolase LCGL_RS17440_NC_017490.1:c1490708-1489407 Lactococcus garvieae Lg2
Hebei-L-31.fa	contig00002	411326	412255	+	Adhesin_PsaA	1-930/930	===============	0/0	100	90.64	lac_VF_0428		Adhesin_PsaA NCBI_name = metal_ABC_transporter_substrate-binding_protein LCGL_RS17525 NC_017490.1:1502838-1503767 Lactococcus garvieae Lg2 complete genome old_locus_tag=LCGL_1533
Hebei-L-31.fa	contig00004	113989	116094	-	feoB	1-2106/2106	===============	0/0	100	90.46	lac_VF_0428		feoB putative_ferrous_iron_trasnporter_LCGL_RS10540_BNC_017490.1:c108692-106587 Lactococcus garvieae Lg2
Hebei-L-31.fa	contig00004	116107	116568	-	feoA	1-462/462	===============	0/0	100	88.09	lac_VF_0428		feoA putative_ferrous_iron_trasnporter__LCGL_RS10545_NC_017490.1:c109166-108705 Lactococcus garvieae Lg2
Hebei-L-31.fa	contig00005	111223	112512	-	Putative_collagenase	1-1290/1290	===============	0/0	100	93.26	lac_VF_0428		Putative_collagenase NCBI name = U32 family peptidase LCGL_RS18575_NC_017490.1:1699976-1701265 Lactococcus garvieae Lg2 old_locus_tag=LCGL_1724
Hebei-L-31.fa	contig00005	217913	218854	+	fepB	1-942/942	========/======	4/4	99.79	85.91	lac_VF_0428		fepB putative_ferric_iron_ABC_transporter_LCGL_RS18070_NC_017490.1:c1596948-1596007 Lactococcus garvieae Lg2 LCHL_1623
Hebei-L-31.fa	contig00005	218832	219851	+	fepD	1-1020/1020	===============	0/0	100	83.14	lac_VF_0428		fepD putative_ferric_iron_ABC_transporter_LCGL_RS18065_NC_017490.1:c1596029-1595010 Lactococcus garvieae Lg2 LCHL_1622
Hebei-L-31.fa	contig00005	219853	220628	+	fepC	1-776/777	===============	0/0	99.87	85.44	lac_VF_0428		fepC putative_ferric_iron_ABC_transporter_LCGL_RS18060_NC_017490.1:c1595008-1594232 Lactococcus garvieae Lg2 LCHL_1621
Hebei-L-31.fa	contig00006	41777	42091	-	LPxTG-6	1-315/315	===============	0/0	100	87.3	lac_VF_0428		LPxTG-6 LPxTG_surface_protein_LCGL_RS14195_NC_017490.1:870285-870599 Lactococcus garvieae Lg2 old_locus_tag= LCGL_0844
Hebei-L-31.fa	contig00007	14226	15236	+	Glyceraldehyde-3-phosphate_dehydrogenase	1-1011/1011	===============	0/0	100	99.7	lac_VF_0428		Glyceraldehyde-3-phosphate_dehydrogenase LCGL_RS19790_NC_017490.1:c1929013-1928003 Lactococcus garvieae Lg2
Hebei-L-31.fa	contig00010	19487	21199	-	Phosphoglucomutase	1-1713/1713	===============	0/0	100	92.59	lac_VF_0428		Phosphoglucomutase LCGL_RS17840_NC_017490.1:1558243-1559955 Lactococcus garvieae Lg2 ld_locus_tag=LCGL_1596
Hebei-L-32.fa	contig00001	113990	116095	-	feoB	1-2106/2106	===============	0/0	100	90.46	lac_VF_0428		feoB putative_ferrous_iron_trasnporter_LCGL_RS10540_BNC_017490.1:c108692-106587 Lactococcus garvieae Lg2
Hebei-L-32.fa	contig00001	116108	116569	-	feoA	1-462/462	===============	0/0	100	88.09	lac_VF_0428		feoA putative_ferrous_iron_trasnporter__LCGL_RS10545_NC_017490.1:c109166-108705 Lactococcus garvieae Lg2
Hebei-L-32.fa	contig00001	314283	314891	+	Superoxide_dismutase	1-609/609	===============	0/0	100	96.06	lac_VF_0428		Superoxide_dismutase LCGL_RS11445_NC_017490.1:289210-289818 Lactococcus garvieae Lg2 old_locus_tag=LCGL_0285
Hebei-L-32.fa	contig00001	352453	353106	-	hemolysin1	1-654/654	===============	0/0	100	89.6	lac_VF_0428		hemolysin1 LCGL_RS11635F NC_017490.1:c332295-331642 Lactococcus garvieae Lg2 complete genome old_locus_tag=LCGL_0323
Hebei-L-32.fa	contig00001	401987	403315	+	hemolysin2	1-1329/1329	===============	0/0	100	94.88	lac_VF_0428		hemolysin2 LCGL_RS11890:382251-383579 Lactococcus garvieae Lg2 complete genome old_locus_tag=LCGL_0374
Hebei-L-32.fa	contig00001	546700	547482	+	fecE	1-783/783	===============	0/0	100	92.85	lac_VF_0428		fecE putative_iron_transporter_LCGL_RS12640_NC_017490.1:544393-545175 Lactococcus garvieae Lg2 old_locus_tag=LCGL_0527
Hebei-L-32.fa	contig00001	547472	548422	+	fecC	1-951/951	===============	0/0	100	88.64	lac_VF_0428		fecC putative_iron_transporter_LCGL_RS12645NC_017490.1:545165-546115 Lactococcus garvieae Lg2 old_locus_tag=LCGL_0528
Hebei-L-32.fa	contig00001	548419	549357	+	fecD	1-939/939	===============	0/0	100	88.28	lac_VF_0428		fecD putative_iron_transporter_LCGL_RS12650_NC_017490.1:546112-547050 Lactococcus garvieae Lg2 old_locus_tag=LCGL_0529
Hebei-L-32.fa	contig00001	549369	550310	+	fecB	1-942/942	===============	0/0	100	93.21	lac_VF_0428		fecB putative_iron_transporter(iron-heme_siderophore_like)_LCGL_RS12655_NC_017490.1:547062-548003 Lactococcus garvieae Lg2 old_locus_tag=LCGL_0530
Hebei-L-32.fa	contig00001	621552	622361	+	hemolysin3	1-810/810	===============	0/0	100	89.75	lac_VF_0428		hemolysin3 Name=LCGL_RS12985 615478-616287 Lactococcus garvieae Lg2 complete genome old_locus_tag = LCGL_0597
Hebei-L-32.fa	contig00001	715787	717409	-	Adhesin_Pav	1-1623/1623	===============	0/0	100	90.76	lac_VF_0428		Adhesin_Pav NCBI name = Putative_fibronectin-binding_protein_LCGL_RS16560 NC_017490.1:1326392-1328014 Lactococcus garvieae Lg2 LCGL_1330
Hebei-L-32.fa	contig00001	748102	748832	+	Sortase_A	2-732/732	===============	0/0	99.86	89.6	lac_VF_0428		Sortase_A LCGL_RS16475_NC_017490.1:c1306046-1305315 Lactococcus garvieae Lg2
Hebei-L-32.fa	contig00002	57667	58596	-	Adhesin_PsaA	1-930/930	===============	0/0	100	90.64	lac_VF_0428		Adhesin_PsaA NCBI_name = metal_ABC_transporter_substrate-binding_protein LCGL_RS17525 NC_017490.1:1502838-1503767 Lactococcus garvieae Lg2 complete genome old_locus_tag=LCGL_1533
Hebei-L-32.fa	contig00002	70739	72040	+	Enolase	1-1302/1302	===============	0/0	100	99.31	lac_VF_0428		Enolase LCGL_RS17440_NC_017490.1:c1490708-1489407 Lactococcus garvieae Lg2
Hebei-L-32.fa	contig00002	212047	213382	+	NADH_oxidase	1-1336/1338	===============	0/0	99.85	91.47	lac_VF_0428		NADH_oxidase LCGL_RS13300_NC_017490.1:678241-679578 Lactococcus garvieae Lg2
Hebei-L-32.fa	contig00003	14009	14784	-	fepC	1-776/777	===============	0/0	99.87	85.44	lac_VF_0428		fepC putative_ferric_iron_ABC_transporter_LCGL_RS18060_NC_017490.1:c1595008-1594232 Lactococcus garvieae Lg2 LCHL_1621
Hebei-L-32.fa	contig00003	14786	15805	-	fepD	1-1020/1020	===============	0/0	100	83.14	lac_VF_0428		fepD putative_ferric_iron_ABC_transporter_LCGL_RS18065_NC_017490.1:c1596029-1595010 Lactococcus garvieae Lg2 LCHL_1622
Hebei-L-32.fa	contig00003	15783	16724	-	fepB	1-942/942	========/======	4/4	99.79	85.91	lac_VF_0428		fepB putative_ferric_iron_ABC_transporter_LCGL_RS18070_NC_017490.1:c1596948-1596007 Lactococcus garvieae Lg2 LCHL_1623
Hebei-L-32.fa	contig00003	122130	123419	+	Putative_collagenase	1-1290/1290	===============	0/0	100	93.26	lac_VF_0428		Putative_collagenase NCBI name = U32 family peptidase LCGL_RS18575_NC_017490.1:1699976-1701265 Lactococcus garvieae Lg2 old_locus_tag=LCGL_1724
Hebei-L-32.fa	contig00004	41954	42268	-	LPxTG-6	1-315/315	===============	0/0	100	87.3	lac_VF_0428		LPxTG-6 LPxTG_surface_protein_LCGL_RS14195_NC_017490.1:870285-870599 Lactococcus garvieae Lg2 old_locus_tag= LCGL_0844
Hebei-L-32.fa	contig00005	14226	15236	+	Glyceraldehyde-3-phosphate_dehydrogenase	1-1011/1011	===============	0/0	100	99.7	lac_VF_0428		Glyceraldehyde-3-phosphate_dehydrogenase LCGL_RS19790_NC_017490.1:c1929013-1928003 Lactococcus garvieae Lg2
Hebei-L-32.fa	contig00008	7529	9241	+	Phosphoglucomutase	1-1713/1713	===============	0/0	100	92.59	lac_VF_0428		Phosphoglucomutase LCGL_RS17840_NC_017490.1:1558243-1559955 Lactococcus garvieae Lg2 ld_locus_tag=LCGL_1596
Hebei-L-33.fa	contig00001	113990	116095	-	feoB	1-2106/2106	===============	0/0	100	90.46	lac_VF_0428		feoB putative_ferrous_iron_trasnporter_LCGL_RS10540_BNC_017490.1:c108692-106587 Lactococcus garvieae Lg2
Hebei-L-33.fa	contig00001	116108	116569	-	feoA	1-462/462	===============	0/0	100	88.09	lac_VF_0428		feoA putative_ferrous_iron_trasnporter__LCGL_RS10545_NC_017490.1:c109166-108705 Lactococcus garvieae Lg2
Hebei-L-33.fa	contig00001	314283	314891	+	Superoxide_dismutase	1-609/609	===============	0/0	100	96.06	lac_VF_0428		Superoxide_dismutase LCGL_RS11445_NC_017490.1:289210-289818 Lactococcus garvieae Lg2 old_locus_tag=LCGL_0285
Hebei-L-33.fa	contig00001	352453	353106	-	hemolysin1	1-654/654	===============	0/0	100	89.6	lac_VF_0428		hemolysin1 LCGL_RS11635F NC_017490.1:c332295-331642 Lactococcus garvieae Lg2 complete genome old_locus_tag=LCGL_0323
Hebei-L-33.fa	contig00001	401987	403315	+	hemolysin2	1-1329/1329	===============	0/0	100	94.88	lac_VF_0428		hemolysin2 LCGL_RS11890:382251-383579 Lactococcus garvieae Lg2 complete genome old_locus_tag=LCGL_0374
Hebei-L-33.fa	contig00001	546700	547482	+	fecE	1-783/783	===============	0/0	100	92.85	lac_VF_0428		fecE putative_iron_transporter_LCGL_RS12640_NC_017490.1:544393-545175 Lactococcus garvieae Lg2 old_locus_tag=LCGL_0527
Hebei-L-33.fa	contig00001	547472	548422	+	fecC	1-951/951	===============	0/0	100	88.64	lac_VF_0428		fecC putative_iron_transporter_LCGL_RS12645NC_017490.1:545165-546115 Lactococcus garvieae Lg2 old_locus_tag=LCGL_0528
Hebei-L-33.fa	contig00001	548419	549357	+	fecD	1-939/939	===============	0/0	100	88.28	lac_VF_0428		fecD putative_iron_transporter_LCGL_RS12650_NC_017490.1:546112-547050 Lactococcus garvieae Lg2 old_locus_tag=LCGL_0529
Hebei-L-33.fa	contig00001	549369	550310	+	fecB	1-942/942	===============	0/0	100	93.21	lac_VF_0428		fecB putative_iron_transporter(iron-heme_siderophore_like)_LCGL_RS12655_NC_017490.1:547062-548003 Lactococcus garvieae Lg2 old_locus_tag=LCGL_0530
Hebei-L-33.fa	contig00001	621552	622361	+	hemolysin3	1-810/810	===============	0/0	100	89.75	lac_VF_0428		hemolysin3 Name=LCGL_RS12985 615478-616287 Lactococcus garvieae Lg2 complete genome old_locus_tag = LCGL_0597
Hebei-L-33.fa	contig00001	720301	721923	-	Adhesin_Pav	1-1623/1623	===============	0/0	100	90.76	lac_VF_0428		Adhesin_Pav NCBI name = Putative_fibronectin-binding_protein_LCGL_RS16560 NC_017490.1:1326392-1328014 Lactococcus garvieae Lg2 LCGL_1330
Hebei-L-33.fa	contig00001	752596	753326	+	Sortase_A	2-732/732	===============	0/0	99.86	89.6	lac_VF_0428		Sortase_A LCGL_RS16475_NC_017490.1:c1306046-1305315 Lactococcus garvieae Lg2
Hebei-L-33.fa	contig00002	206395	207730	-	NADH_oxidase	1-1336/1338	===============	0/0	99.85	91.47	lac_VF_0428		NADH_oxidase LCGL_RS13300_NC_017490.1:678241-679578 Lactococcus garvieae Lg2
Hebei-L-33.fa	contig00002	347750	349051	-	Enolase	1-1302/1302	===============	0/0	100	99.31	lac_VF_0428		Enolase LCGL_RS17440_NC_017490.1:c1490708-1489407 Lactococcus garvieae Lg2
Hebei-L-33.fa	contig00002	361194	362123	+	Adhesin_PsaA	1-930/930	===============	0/0	100	90.64	lac_VF_0428		Adhesin_PsaA NCBI_name = metal_ABC_transporter_substrate-binding_protein LCGL_RS17525 NC_017490.1:1502838-1503767 Lactococcus garvieae Lg2 complete genome old_locus_tag=LCGL_1533
Hebei-L-33.fa	contig00003	51666	51980	-	LPxTG-6	1-315/315	===============	0/0	100	87.3	lac_VF_0428		LPxTG-6 LPxTG_surface_protein_LCGL_RS14195_NC_017490.1:870285-870599 Lactococcus garvieae Lg2 old_locus_tag= LCGL_0844
Hebei-L-33.fa	contig00005	111840	113129	-	Putative_collagenase	1-1290/1290	===============	0/0	100	93.26	lac_VF_0428		Putative_collagenase NCBI name = U32 family peptidase LCGL_RS18575_NC_017490.1:1699976-1701265 Lactococcus garvieae Lg2 old_locus_tag=LCGL_1724
Hebei-L-33.fa	contig00007	71050	71991	+	fepB	1-942/942	========/======	4/4	99.79	85.91	lac_VF_0428		fepB putative_ferric_iron_ABC_transporter_LCGL_RS18070_NC_017490.1:c1596948-1596007 Lactococcus garvieae Lg2 LCHL_1623
Hebei-L-33.fa	contig00007	71969	72988	+	fepD	1-1020/1020	===============	0/0	100	83.14	lac_VF_0428		fepD putative_ferric_iron_ABC_transporter_LCGL_RS18065_NC_017490.1:c1596029-1595010 Lactococcus garvieae Lg2 LCHL_1622
Hebei-L-33.fa	contig00007	72990	73765	+	fepC	1-776/777	===============	0/0	99.87	85.44	lac_VF_0428		fepC putative_ferric_iron_ABC_transporter_LCGL_RS18060_NC_017490.1:c1595008-1594232 Lactococcus garvieae Lg2 LCHL_1621
Hebei-L-33.fa	contig00008	14226	15236	+	Glyceraldehyde-3-phosphate_dehydrogenase	1-1011/1011	===============	0/0	100	99.7	lac_VF_0428		Glyceraldehyde-3-phosphate_dehydrogenase LCGL_RS19790_NC_017490.1:c1929013-1928003 Lactococcus garvieae Lg2
Hebei-L-33.fa	contig00013	18868	20580	-	Phosphoglucomutase	1-1713/1713	===============	0/0	100	92.59	lac_VF_0428		Phosphoglucomutase LCGL_RS17840_NC_017490.1:1558243-1559955 Lactococcus garvieae Lg2 ld_locus_tag=LCGL_1596
Hebei-L-34.fa	contig00001	348017	349352	-	NADH_oxidase	1-1336/1338	===============	0/0	99.85	91.54	lac_VF_0428		NADH_oxidase LCGL_RS13300_NC_017490.1:678241-679578 Lactococcus garvieae Lg2
Hebei-L-34.fa	contig00002	111662	112270	+	Superoxide_dismutase	1-609/609	===============	0/0	100	96.06	lac_VF_0428		Superoxide_dismutase LCGL_RS11445_NC_017490.1:289210-289818 Lactococcus garvieae Lg2 old_locus_tag=LCGL_0285
Hebei-L-34.fa	contig00002	149831	150484	-	hemolysin1	1-654/654	===============	0/0	100	89.6	lac_VF_0428		hemolysin1 LCGL_RS11635F NC_017490.1:c332295-331642 Lactococcus garvieae Lg2 complete genome old_locus_tag=LCGL_0323
Hebei-L-34.fa	contig00002	199362	200690	+	hemolysin2	1-1329/1329	===============	0/0	100	94.73	lac_VF_0428		hemolysin2 LCGL_RS11890:382251-383579 Lactococcus garvieae Lg2 complete genome old_locus_tag=LCGL_0374
Hebei-L-34.fa	contig00002	338577	339359	+	fecE	1-783/783	===============	0/0	100	92.98	lac_VF_0428		fecE putative_iron_transporter_LCGL_RS12640_NC_017490.1:544393-545175 Lactococcus garvieae Lg2 old_locus_tag=LCGL_0527
Hebei-L-34.fa	contig00002	339349	340299	+	fecC	1-951/951	===============	0/0	100	88.43	lac_VF_0428		fecC putative_iron_transporter_LCGL_RS12645NC_017490.1:545165-546115 Lactococcus garvieae Lg2 old_locus_tag=LCGL_0528
Hebei-L-34.fa	contig00002	340296	341234	+	fecD	1-939/939	===============	0/0	100	88.5	lac_VF_0428		fecD putative_iron_transporter_LCGL_RS12650_NC_017490.1:546112-547050 Lactococcus garvieae Lg2 old_locus_tag=LCGL_0529
Hebei-L-34.fa	contig00002	341246	342187	+	fecB	1-942/942	===============	0/0	100	93.42	lac_VF_0428		fecB putative_iron_transporter(iron-heme_siderophore_like)_LCGL_RS12655_NC_017490.1:547062-548003 Lactococcus garvieae Lg2 old_locus_tag=LCGL_0530
Hebei-L-34.fa	contig00003	96265	96579	-	LPxTG-6	1-315/315	===============	0/0	100	87.3	lac_VF_0428		LPxTG-6 LPxTG_surface_protein_LCGL_RS14195_NC_017490.1:870285-870599 Lactococcus garvieae Lg2 old_locus_tag= LCGL_0844
Hebei-L-34.fa	contig00003	263003	263733	-	Sortase_A	2-732/732	===============	0/0	99.86	90.01	lac_VF_0428		Sortase_A LCGL_RS16475_NC_017490.1:c1306046-1305315 Lactococcus garvieae Lg2
Hebei-L-34.fa	contig00004	105806	106267	+	feoA	1-462/462	===============	0/0	100	88.09	lac_VF_0428		feoA putative_ferrous_iron_trasnporter__LCGL_RS10545_NC_017490.1:c109166-108705 Lactococcus garvieae Lg2
Hebei-L-34.fa	contig00004	106280	108385	+	feoB	1-2106/2106	===============	0/0	100	90.36	lac_VF_0428		feoB putative_ferrous_iron_trasnporter_LCGL_RS10540_BNC_017490.1:c108692-106587 Lactococcus garvieae Lg2
Hebei-L-34.fa	contig00005	28165	29454	+	Putative_collagenase	1-1290/1290	===============	0/0	100	93.64	lac_VF_0428		Putative_collagenase NCBI name = U32 family peptidase LCGL_RS18575_NC_017490.1:1699976-1701265 Lactococcus garvieae Lg2 old_locus_tag=LCGL_1724
Hebei-L-34.fa	contig00006	4428	6050	+	Adhesin_Pav	1-1623/1623	===============	0/0	100	90.64	lac_VF_0428		Adhesin_Pav NCBI name = Putative_fibronectin-binding_protein_LCGL_RS16560 NC_017490.1:1326392-1328014 Lactococcus garvieae Lg2 LCGL_1330
Hebei-L-34.fa	contig00006	87037	87846	-	hemolysin3	1-810/810	===============	0/0	100	89.75	lac_VF_0428		hemolysin3 Name=LCGL_RS12985 615478-616287 Lactococcus garvieae Lg2 complete genome old_locus_tag = LCGL_0597
Hebei-L-34.fa	contig00007	14004	14779	-	fepC	1-776/777	===============	0/0	99.87	85.31	lac_VF_0428		fepC putative_ferric_iron_ABC_transporter_LCGL_RS18060_NC_017490.1:c1595008-1594232 Lactococcus garvieae Lg2 LCHL_1621
Hebei-L-34.fa	contig00007	14781	15800	-	fepD	1-1020/1020	===============	0/0	100	83.14	lac_VF_0428		fepD putative_ferric_iron_ABC_transporter_LCGL_RS18065_NC_017490.1:c1596029-1595010 Lactococcus garvieae Lg2 LCHL_1622
Hebei-L-34.fa	contig00007	15778	16719	-	fepB	1-942/942	========/======	4/4	99.79	85.91	lac_VF_0428		fepB putative_ferric_iron_ABC_transporter_LCGL_RS18070_NC_017490.1:c1596948-1596007 Lactococcus garvieae Lg2 LCHL_1623
Hebei-L-34.fa	contig00008	70059	71069	-	Glyceraldehyde-3-phosphate_dehydrogenase	1-1011/1011	===============	0/0	100	99.7	lac_VF_0428		Glyceraldehyde-3-phosphate_dehydrogenase LCGL_RS19790_NC_017490.1:c1929013-1928003 Lactococcus garvieae Lg2
Hebei-L-34.fa	contig00009	17083	18795	-	Phosphoglucomutase	1-1713/1713	===============	0/0	100	92.59	lac_VF_0428		Phosphoglucomutase LCGL_RS17840_NC_017490.1:1558243-1559955 Lactococcus garvieae Lg2 ld_locus_tag=LCGL_1596
Hebei-L-34.fa	contig00017	3611	4540	-	Adhesin_PsaA	1-930/930	===============	0/0	100	90.75	lac_VF_0428		Adhesin_PsaA NCBI_name = metal_ABC_transporter_substrate-binding_protein LCGL_RS17525 NC_017490.1:1502838-1503767 Lactococcus garvieae Lg2 complete genome old_locus_tag=LCGL_1533
Hebei-L-34.fa	contig00017	16749	18050	+	Enolase	1-1302/1302	===============	0/0	100	99.54	lac_VF_0428		Enolase LCGL_RS17440_NC_017490.1:c1490708-1489407 Lactococcus garvieae Lg2
Hebei-L-35.fa	contig00001	113990	116095	-	feoB	1-2106/2106	===============	0/0	100	90.46	lac_VF_0428		feoB putative_ferrous_iron_trasnporter_LCGL_RS10540_BNC_017490.1:c108692-106587 Lactococcus garvieae Lg2
Hebei-L-35.fa	contig00001	116108	116569	-	feoA	1-462/462	===============	0/0	100	88.09	lac_VF_0428		feoA putative_ferrous_iron_trasnporter__LCGL_RS10545_NC_017490.1:c109166-108705 Lactococcus garvieae Lg2
Hebei-L-35.fa	contig00001	314283	314891	+	Superoxide_dismutase	1-609/609	===============	0/0	100	96.06	lac_VF_0428		Superoxide_dismutase LCGL_RS11445_NC_017490.1:289210-289818 Lactococcus garvieae Lg2 old_locus_tag=LCGL_0285
Hebei-L-35.fa	contig00001	352453	353106	-	hemolysin1	1-654/654	===============	0/0	100	89.6	lac_VF_0428		hemolysin1 LCGL_RS11635F NC_017490.1:c332295-331642 Lactococcus garvieae Lg2 complete genome old_locus_tag=LCGL_0323
Hebei-L-35.fa	contig00001	401987	403315	+	hemolysin2	1-1329/1329	===============	0/0	100	94.88	lac_VF_0428		hemolysin2 LCGL_RS11890:382251-383579 Lactococcus garvieae Lg2 complete genome old_locus_tag=LCGL_0374
Hebei-L-35.fa	contig00001	546700	547482	+	fecE	1-783/783	===============	0/0	100	92.85	lac_VF_0428		fecE putative_iron_transporter_LCGL_RS12640_NC_017490.1:544393-545175 Lactococcus garvieae Lg2 old_locus_tag=LCGL_0527
Hebei-L-35.fa	contig00001	547472	548422	+	fecC	1-951/951	===============	0/0	100	88.64	lac_VF_0428		fecC putative_iron_transporter_LCGL_RS12645NC_017490.1:545165-546115 Lactococcus garvieae Lg2 old_locus_tag=LCGL_0528
Hebei-L-35.fa	contig00001	548419	549357	+	fecD	1-939/939	===============	0/0	100	88.28	lac_VF_0428		fecD putative_iron_transporter_LCGL_RS12650_NC_017490.1:546112-547050 Lactococcus garvieae Lg2 old_locus_tag=LCGL_0529
Hebei-L-35.fa	contig00001	549369	550310	+	fecB	1-942/942	===============	0/0	100	93.21	lac_VF_0428		fecB putative_iron_transporter(iron-heme_siderophore_like)_LCGL_RS12655_NC_017490.1:547062-548003 Lactococcus garvieae Lg2 old_locus_tag=LCGL_0530
Hebei-L-35.fa	contig00001	621552	622361	+	hemolysin3	1-810/810	===============	0/0	100	89.75	lac_VF_0428		hemolysin3 Name=LCGL_RS12985 615478-616287 Lactococcus garvieae Lg2 complete genome old_locus_tag = LCGL_0597
Hebei-L-35.fa	contig00001	720301	721923	-	Adhesin_Pav	1-1623/1623	===============	0/0	100	90.76	lac_VF_0428		Adhesin_Pav NCBI name = Putative_fibronectin-binding_protein_LCGL_RS16560 NC_017490.1:1326392-1328014 Lactococcus garvieae Lg2 LCGL_1330
Hebei-L-35.fa	contig00001	752600	753330	+	Sortase_A	2-732/732	===============	0/0	99.86	89.6	lac_VF_0428		Sortase_A LCGL_RS16475_NC_017490.1:c1306046-1305315 Lactococcus garvieae Lg2
Hebei-L-35.fa	contig00002	19486	21198	-	Phosphoglucomutase	1-1713/1713	===============	0/0	100	92.59	lac_VF_0428		Phosphoglucomutase LCGL_RS17840_NC_017490.1:1558243-1559955 Lactococcus garvieae Lg2 ld_locus_tag=LCGL_1596
Hebei-L-35.fa	contig00002	86739	87668	-	Adhesin_PsaA	1-930/930	===============	0/0	100	90.64	lac_VF_0428		Adhesin_PsaA NCBI_name = metal_ABC_transporter_substrate-binding_protein LCGL_RS17525 NC_017490.1:1502838-1503767 Lactococcus garvieae Lg2 complete genome old_locus_tag=LCGL_1533
Hebei-L-35.fa	contig00002	99811	101112	+	Enolase	1-1302/1302	===============	0/0	100	99.31	lac_VF_0428		Enolase LCGL_RS17440_NC_017490.1:c1490708-1489407 Lactococcus garvieae Lg2
Hebei-L-35.fa	contig00002	241132	242467	+	NADH_oxidase	1-1336/1338	===============	0/0	99.85	91.47	lac_VF_0428		NADH_oxidase LCGL_RS13300_NC_017490.1:678241-679578 Lactococcus garvieae Lg2
Hebei-L-35.fa	contig00004	38476	38790	-	LPxTG-6	1-315/315	===============	0/0	100	87.3	lac_VF_0428		LPxTG-6 LPxTG_surface_protein_LCGL_RS14195_NC_017490.1:870285-870599 Lactococcus garvieae Lg2 old_locus_tag= LCGL_0844
Hebei-L-35.fa	contig00005	111222	112511	-	Putative_collagenase	1-1290/1290	===============	0/0	100	93.26	lac_VF_0428		Putative_collagenase NCBI name = U32 family peptidase LCGL_RS18575_NC_017490.1:1699976-1701265 Lactococcus garvieae Lg2 old_locus_tag=LCGL_1724
Hebei-L-35.fa	contig00006	14060	14835	-	fepC	1-776/777	===============	0/0	99.87	85.44	lac_VF_0428		fepC putative_ferric_iron_ABC_transporter_LCGL_RS18060_NC_017490.1:c1595008-1594232 Lactococcus garvieae Lg2 LCHL_1621
Hebei-L-35.fa	contig00006	14837	15856	-	fepD	1-1020/1020	===============	0/0	100	83.14	lac_VF_0428		fepD putative_ferric_iron_ABC_transporter_LCGL_RS18065_NC_017490.1:c1596029-1595010 Lactococcus garvieae Lg2 LCHL_1622
Hebei-L-35.fa	contig00006	15834	16775	-	fepB	1-942/942	========/======	4/4	99.79	85.91	lac_VF_0428		fepB putative_ferric_iron_ABC_transporter_LCGL_RS18070_NC_017490.1:c1596948-1596007 Lactococcus garvieae Lg2 LCHL_1623
Hebei-L-35.fa	contig00009	70116	71126	-	Glyceraldehyde-3-phosphate_dehydrogenase	1-1011/1011	===============	0/0	100	99.7	lac_VF_0428		Glyceraldehyde-3-phosphate_dehydrogenase LCGL_RS19790_NC_017490.1:c1929013-1928003 Lactococcus garvieae Lg2
I113_1.0.fa	NZ_AMFD01000001.1	54658	55587	-	Adhesin_PsaA	1-930/930	===============	0/0	100	90.75	lac_VF_0428		Adhesin_PsaA NCBI_name = metal_ABC_transporter_substrate-binding_protein LCGL_RS17525 NC_017490.1:1502838-1503767 Lactococcus garvieae Lg2 complete genome old_locus_tag=LCGL_1533
I113_1.0.fa	NZ_AMFD01000001.1	67797	69098	+	Enolase	1-1302/1302	===============	0/0	100	99.54	lac_VF_0428		Enolase LCGL_RS17440_NC_017490.1:c1490708-1489407 Lactococcus garvieae Lg2
I113_1.0.fa	NZ_AMFD01000002.1	34296	35585	+	Putative_collagenase	1-1290/1290	===============	0/0	100	93.41	lac_VF_0428		Putative_collagenase NCBI name = U32 family peptidase LCGL_RS18575_NC_017490.1:1699976-1701265 Lactococcus garvieae Lg2 old_locus_tag=LCGL_1724
I113_1.0.fa	NZ_AMFD01000003.1	69536	71641	-	feoB	1-2106/2106	===============	0/0	100	90.46	lac_VF_0428		feoB putative_ferrous_iron_trasnporter_LCGL_RS10540_BNC_017490.1:c108692-106587 Lactococcus garvieae Lg2
I113_1.0.fa	NZ_AMFD01000003.1	71654	72115	-	feoA	1-462/462	===============	0/0	100	88.09	lac_VF_0428		feoA putative_ferrous_iron_trasnporter__LCGL_RS10545_NC_017490.1:c109166-108705 Lactococcus garvieae Lg2
I113_1.0.fa	NZ_AMFD01000004.1	24647	25975	+	hemolysin2	1-1329/1329	===============	0/0	100	94.73	lac_VF_0428		hemolysin2 LCGL_RS11890:382251-383579 Lactococcus garvieae Lg2 complete genome old_locus_tag=LCGL_0374
I113_1.0.fa	NZ_AMFD01000004.1	169295	170077	+	fecE	1-783/783	===============	0/0	100	92.85	lac_VF_0428		fecE putative_iron_transporter_LCGL_RS12640_NC_017490.1:544393-545175 Lactococcus garvieae Lg2 old_locus_tag=LCGL_0527
I113_1.0.fa	NZ_AMFD01000004.1	170067	171016	+	fecC	1-951/951	========/======	1/1	99.89	88.43	lac_VF_0428		fecC putative_iron_transporter_LCGL_RS12645NC_017490.1:545165-546115 Lactococcus garvieae Lg2 old_locus_tag=LCGL_0528
I113_1.0.fa	NZ_AMFD01000004.1	171013	171951	+	fecD	1-939/939	===============	0/0	100	88.61	lac_VF_0428		fecD putative_iron_transporter_LCGL_RS12650_NC_017490.1:546112-547050 Lactococcus garvieae Lg2 old_locus_tag=LCGL_0529
I113_1.0.fa	NZ_AMFD01000004.1	171963	172904	+	fecB	1-942/942	===============	0/0	100	93.31	lac_VF_0428		fecB putative_iron_transporter(iron-heme_siderophore_like)_LCGL_RS12655_NC_017490.1:547062-548003 Lactococcus garvieae Lg2 old_locus_tag=LCGL_0530
I113_1.0.fa	NZ_AMFD01000004.1	244046	244855	+	hemolysin3	1-810/810	===============	0/0	100	89.88	lac_VF_0428		hemolysin3 Name=LCGL_RS12985 615478-616287 Lactococcus garvieae Lg2 complete genome old_locus_tag = LCGL_0597
I113_1.0.fa	NZ_AMFD01000004.1	325857	327479	-	Adhesin_Pav	1-1623/1623	===============	0/0	100	90.76	lac_VF_0428		Adhesin_Pav NCBI name = Putative_fibronectin-binding_protein_LCGL_RS16560 NC_017490.1:1326392-1328014 Lactococcus garvieae Lg2 LCGL_1330
I113_1.0.fa	NZ_AMFD01000007.1	133332	134667	-	NADH_oxidase	1-1336/1338	===============	0/0	99.85	91.62	lac_VF_0428		NADH_oxidase LCGL_RS13300_NC_017490.1:678241-679578 Lactococcus garvieae Lg2
I113_1.0.fa	NZ_AMFD01000009.1	25894	26547	+	hemolysin1	1-654/654	===============	0/0	100	89.6	lac_VF_0428		hemolysin1 LCGL_RS11635F NC_017490.1:c332295-331642 Lactococcus garvieae Lg2 complete genome old_locus_tag=LCGL_0323
I113_1.0.fa	NZ_AMFD01000009.1	64107	64715	-	Superoxide_dismutase	1-609/609	===============	0/0	100	96.06	lac_VF_0428		Superoxide_dismutase LCGL_RS11445_NC_017490.1:289210-289818 Lactococcus garvieae Lg2 old_locus_tag=LCGL_0285
I113_1.0.fa	NZ_AMFD01000010.1	69418	70428	-	Glyceraldehyde-3-phosphate_dehydrogenase	1-1011/1011	===============	0/0	100	99.7	lac_VF_0428		Glyceraldehyde-3-phosphate_dehydrogenase LCGL_RS19790_NC_017490.1:c1929013-1928003 Lactococcus garvieae Lg2
I113_1.0.fa	NZ_AMFD01000012.1	53171	53485	+	LPxTG-6	1-315/315	===============	0/0	100	87.3	lac_VF_0428		LPxTG-6 LPxTG_surface_protein_LCGL_RS14195_NC_017490.1:870285-870599 Lactococcus garvieae Lg2 old_locus_tag= LCGL_0844
I113_1.0.fa	NZ_AMFD01000015.1	109789	110519	-	Sortase_A	2-732/732	===============	0/0	99.86	89.74	lac_VF_0428		Sortase_A LCGL_RS16475_NC_017490.1:c1306046-1305315 Lactococcus garvieae Lg2
I113_1.0.fa	NZ_AMFD01000028.1	16496	18208	-	Phosphoglucomutase	1-1713/1713	===============	0/0	100	92.53	lac_VF_0428		Phosphoglucomutase LCGL_RS17840_NC_017490.1:1558243-1559955 Lactococcus garvieae Lg2 ld_locus_tag=LCGL_1596
I113_1.0.fa	NZ_AMFD01000034.1	13912	14687	-	fepC	1-776/777	===============	0/0	99.87	85.18	lac_VF_0428		fepC putative_ferric_iron_ABC_transporter_LCGL_RS18060_NC_017490.1:c1595008-1594232 Lactococcus garvieae Lg2 LCHL_1621
I113_1.0.fa	NZ_AMFD01000034.1	14689	15708	-	fepD	1-1020/1020	===============	0/0	100	82.94	lac_VF_0428		fepD putative_ferric_iron_ABC_transporter_LCGL_RS18065_NC_017490.1:c1596029-1595010 Lactococcus garvieae Lg2 LCHL_1622
I113_1.0.fa	NZ_AMFD01000034.1	15686	16627	-	fepB	1-942/942	========/======	4/4	99.79	85.91	lac_VF_0428		fepB putative_ferric_iron_ABC_transporter_LCGL_RS18070_NC_017490.1:c1596948-1596007 Lactococcus garvieae Lg2 LCHL_1623
IBB3403.fa	NZ_CP028386.1	97663	99768	-	feoB	1-2106/2106	===============	0/0	100	99.48	lac_VF_0428		feoB putative_ferrous_iron_trasnporter_LCGL_RS10540_BNC_017490.1:c108692-106587 Lactococcus garvieae Lg2
IBB3403.fa	NZ_CP028386.1	99781	100242	-	feoA	1-462/462	===============	0/0	100	99.57	lac_VF_0428		feoA putative_ferrous_iron_trasnporter__LCGL_RS10545_NC_017490.1:c109166-108705 Lactococcus garvieae Lg2
IBB3403.fa	NZ_CP028386.1	215902	221029	+	Adhesin	1-5146/5146	========/======	3/20	99.63	97.81	lac_VF_0428		Adhesin NCBI name = Cell surface protein (putative Adhesin ) LCGL_RS11015 NC_017490.1:189794-194939 Lactococcus garvieae Lg2 complete genome old_locus_tag=LCGL_0196 paper-Morita
IBB3403.fa	NZ_CP028386.1	314762	315370	+	Superoxide_dismutase	1-609/609	===============	0/0	100	99.02	lac_VF_0428		Superoxide_dismutase LCGL_RS11445_NC_017490.1:289210-289818 Lactococcus garvieae Lg2 old_locus_tag=LCGL_0285
IBB3403.fa	NZ_CP028386.1	358775	359428	-	hemolysin1	1-654/654	===============	0/0	100	98.62	lac_VF_0428		hemolysin1 LCGL_RS11635F NC_017490.1:c332295-331642 Lactococcus garvieae Lg2 complete genome old_locus_tag=LCGL_0323
IBB3403.fa	NZ_CP028386.1	417789	419117	+	hemolysin2	1-1329/1329	===============	0/0	100	98.72	lac_VF_0428		hemolysin2 LCGL_RS11890:382251-383579 Lactococcus garvieae Lg2 complete genome old_locus_tag=LCGL_0374
IBB3403.fa	NZ_CP028386.1	599289	600071	+	fecE	1-783/783	===============	0/0	100	98.98	lac_VF_0428		fecE putative_iron_transporter_LCGL_RS12640_NC_017490.1:544393-545175 Lactococcus garvieae Lg2 old_locus_tag=LCGL_0527
IBB3403.fa	NZ_CP028386.1	600061	601011	+	fecC	1-951/951	===============	0/0	100	99.58	lac_VF_0428		fecC putative_iron_transporter_LCGL_RS12645NC_017490.1:545165-546115 Lactococcus garvieae Lg2 old_locus_tag=LCGL_0528
IBB3403.fa	NZ_CP028386.1	601008	601946	+	fecD	1-939/939	===============	0/0	100	99.15	lac_VF_0428		fecD putative_iron_transporter_LCGL_RS12650_NC_017490.1:546112-547050 Lactococcus garvieae Lg2 old_locus_tag=LCGL_0529
IBB3403.fa	NZ_CP028386.1	601958	602899	+	fecB	1-942/942	===============	0/0	100	99.47	lac_VF_0428		fecB putative_iron_transporter(iron-heme_siderophore_like)_LCGL_RS12655_NC_017490.1:547062-548003 Lactococcus garvieae Lg2 old_locus_tag=LCGL_0530
IBB3403.fa	NZ_CP028386.1	667001	667810	+	hemolysin3	1-810/810	===============	0/0	100	99.26	lac_VF_0428		hemolysin3 Name=LCGL_RS12985 615478-616287 Lactococcus garvieae Lg2 complete genome old_locus_tag = LCGL_0597
IBB3403.fa	NZ_CP028386.1	757122	758744	-	Adhesin_Pav	1-1623/1623	===============	0/0	100	98.95	lac_VF_0428		Adhesin_Pav NCBI name = Putative_fibronectin-binding_protein_LCGL_RS16560 NC_017490.1:1326392-1328014 Lactococcus garvieae Lg2 LCGL_1330
IBB3403.fa	NZ_CP028386.1	779108	779838	+	Sortase_A	2-732/732	===============	0/0	99.86	99.32	lac_VF_0428		Sortase_A LCGL_RS16475_NC_017490.1:c1306046-1305315 Lactococcus garvieae Lg2
IBB3403.fa	NZ_CP028386.1	920952	921266	+	LPxTG-6	1-315/315	===============	0/0	100	98.41	lac_VF_0428		LPxTG-6 LPxTG_surface_protein_LCGL_RS14195_NC_017490.1:870285-870599 Lactococcus garvieae Lg2 old_locus_tag= LCGL_0844
IBB3403.fa	NZ_CP028386.1	1228245	1230353	-	LPxTG-1	1-2109/2109	===============	0/0	100	98.72	lac_VF_0428		LPxTG-1 LCGL_RS14985_NC_017490.1:1023654-1025762 Lactococcus garvieae Lg2 old_locus_tag= LCGL_1005
IBB3403.fa	NZ_CP028386.1	1506085	1507422	-	NADH_oxidase	1-1338/1338	===============	0/0	100	98.95	lac_VF_0428		NADH_oxidase LCGL_RS13300_NC_017490.1:678241-679578 Lactococcus garvieae Lg2
IBB3403.fa	NZ_CP028386.1	1565894	1566429	+	LPXTG-7	1-537/537	========/======	1/1	99.81	93.86	lac_VF_0428		LPXTG-7 LPxTG_serin_rich_protein(putative_mucus_adhesin) _HM852546.1 Lactococcus garvieae clone SSHI.2
IBB3403.fa	NZ_CP028386.1	1566737	1567272	+	LPXTG-7	1-537/537	========/======	1/1	99.81	93.86	lac_VF_0428		LPXTG-7 LPxTG_serin_rich_protein(putative_mucus_adhesin) _HM852546.1 Lactococcus garvieae clone SSHI.2
IBB3403.fa	NZ_CP028386.1	1669338	1670639	-	Enolase	1-1302/1302	===============	0/0	100	99.92	lac_VF_0428		Enolase LCGL_RS17440_NC_017490.1:c1490708-1489407 Lactococcus garvieae Lg2
IBB3403.fa	NZ_CP028386.1	1687263	1688192	+	Adhesin_PsaA	1-930/930	===============	0/0	100	97.96	lac_VF_0428		Adhesin_PsaA NCBI_name = metal_ABC_transporter_substrate-binding_protein LCGL_RS17525 NC_017490.1:1502838-1503767 Lactococcus garvieae Lg2 complete genome old_locus_tag=LCGL_1533
IBB3403.fa	NZ_CP028386.1	1760690	1762402	+	Phosphoglucomutase	1-1713/1713	===============	0/0	100	93.93	lac_VF_0428		Phosphoglucomutase LCGL_RS17840_NC_017490.1:1558243-1559955 Lactococcus garvieae Lg2 ld_locus_tag=LCGL_1596
IBB3403.fa	NZ_CP028386.1	1793493	1794269	-	fepC	1-777/777	===============	0/0	100	91.89	lac_VF_0428		fepC putative_ferric_iron_ABC_transporter_LCGL_RS18060_NC_017490.1:c1595008-1594232 Lactococcus garvieae Lg2 LCHL_1621
IBB3403.fa	NZ_CP028386.1	1794271	1795290	-	fepD	1-1020/1020	===============	0/0	100	90.88	lac_VF_0428		fepD putative_ferric_iron_ABC_transporter_LCGL_RS18065_NC_017490.1:c1596029-1595010 Lactococcus garvieae Lg2 LCHL_1622
IBB3403.fa	NZ_CP028386.1	1795268	1796209	-	fepB	1-942/942	===============	0/0	100	90.87	lac_VF_0428		fepB putative_ferric_iron_ABC_transporter_LCGL_RS18070_NC_017490.1:c1596948-1596007 Lactococcus garvieae Lg2 LCHL_1623
IBB3403.fa	NZ_CP028386.1	1902743	1904032	+	Putative_collagenase	1-1290/1290	===============	0/0	100	98.84	lac_VF_0428		Putative_collagenase NCBI name = U32 family peptidase LCGL_RS18575_NC_017490.1:1699976-1701265 Lactococcus garvieae Lg2 old_locus_tag=LCGL_1724
IBB3403.fa	NZ_CP028386.1	2143618	2144628	-	Glyceraldehyde-3-phosphate_dehydrogenase	1-1011/1011	===============	0/0	100	99.9	lac_VF_0428		Glyceraldehyde-3-phosphate_dehydrogenase LCGL_RS19790_NC_017490.1:c1929013-1928003 Lactococcus garvieae Lg2
INF126.fa	NZ_JAGYXD010000001.1	5192	5800	+	Superoxide_dismutase	1-609/609	===============	0/0	100	99.02	lac_VF_0428		Superoxide_dismutase LCGL_RS11445_NC_017490.1:289210-289818 Lactococcus garvieae Lg2 old_locus_tag=LCGL_0285
INF126.fa	NZ_JAGYXD010000001.1	49205	49858	-	hemolysin1	1-654/654	===============	0/0	100	98.62	lac_VF_0428		hemolysin1 LCGL_RS11635F NC_017490.1:c332295-331642 Lactococcus garvieae Lg2 complete genome old_locus_tag=LCGL_0323
INF126.fa	NZ_JAGYXD010000001.1	108218	109546	+	hemolysin2	1-1329/1329	===============	0/0	100	98.72	lac_VF_0428		hemolysin2 LCGL_RS11890:382251-383579 Lactococcus garvieae Lg2 complete genome old_locus_tag=LCGL_0374
INF126.fa	NZ_JAGYXD010000001.1	252650	253432	+	fecE	1-783/783	===============	0/0	100	98.98	lac_VF_0428		fecE putative_iron_transporter_LCGL_RS12640_NC_017490.1:544393-545175 Lactococcus garvieae Lg2 old_locus_tag=LCGL_0527
INF126.fa	NZ_JAGYXD010000001.1	253422	254372	+	fecC	1-951/951	===============	0/0	100	99.58	lac_VF_0428		fecC putative_iron_transporter_LCGL_RS12645NC_017490.1:545165-546115 Lactococcus garvieae Lg2 old_locus_tag=LCGL_0528
INF126.fa	NZ_JAGYXD010000001.1	254369	255307	+	fecD	1-939/939	===============	0/0	100	99.15	lac_VF_0428		fecD putative_iron_transporter_LCGL_RS12650_NC_017490.1:546112-547050 Lactococcus garvieae Lg2 old_locus_tag=LCGL_0529
INF126.fa	NZ_JAGYXD010000001.1	255319	256260	+	fecB	1-942/942	===============	0/0	100	99.47	lac_VF_0428		fecB putative_iron_transporter(iron-heme_siderophore_like)_LCGL_RS12655_NC_017490.1:547062-548003 Lactococcus garvieae Lg2 old_locus_tag=LCGL_0530
INF126.fa	NZ_JAGYXD010000002.1	88786	93913	-	Adhesin	1-5146/5146	========/======	3/20	99.63	97.81	lac_VF_0428		Adhesin NCBI name = Cell surface protein (putative Adhesin ) LCGL_RS11015 NC_017490.1:189794-194939 Lactococcus garvieae Lg2 complete genome old_locus_tag=LCGL_0196 paper-Morita
INF126.fa	NZ_JAGYXD010000002.1	174089	174550	+	feoA	1-462/462	===============	0/0	100	99.57	lac_VF_0428		feoA putative_ferrous_iron_trasnporter__LCGL_RS10545_NC_017490.1:c109166-108705 Lactococcus garvieae Lg2
INF126.fa	NZ_JAGYXD010000002.1	174563	176668	+	feoB	1-2106/2106	===============	0/0	100	99.48	lac_VF_0428		feoB putative_ferrous_iron_trasnporter_LCGL_RS10540_BNC_017490.1:c108692-106587 Lactococcus garvieae Lg2
INF126.fa	NZ_JAGYXD010000004.1	8603	9379	-	fepC	1-777/777	===============	0/0	100	91.89	lac_VF_0428		fepC putative_ferric_iron_ABC_transporter_LCGL_RS18060_NC_017490.1:c1595008-1594232 Lactococcus garvieae Lg2 LCHL_1621
INF126.fa	NZ_JAGYXD010000004.1	9381	10400	-	fepD	1-1020/1020	===============	0/0	100	90.88	lac_VF_0428		fepD putative_ferric_iron_ABC_transporter_LCGL_RS18065_NC_017490.1:c1596029-1595010 Lactococcus garvieae Lg2 LCHL_1622
INF126.fa	NZ_JAGYXD010000004.1	10378	11319	-	fepB	1-942/942	===============	0/0	100	90.87	lac_VF_0428		fepB putative_ferric_iron_ABC_transporter_LCGL_RS18070_NC_017490.1:c1596948-1596007 Lactococcus garvieae Lg2 LCHL_1623
INF126.fa	NZ_JAGYXD010000004.1	117754	119043	+	Putative_collagenase	1-1290/1290	===============	0/0	100	98.84	lac_VF_0428		Putative_collagenase NCBI name = U32 family peptidase LCGL_RS18575_NC_017490.1:1699976-1701265 Lactococcus garvieae Lg2 old_locus_tag=LCGL_1724
INF126.fa	NZ_JAGYXD010000006.1	80291	81100	-	hemolysin3	1-810/810	===============	0/0	100	99.26	lac_VF_0428		hemolysin3 Name=LCGL_RS12985 615478-616287 Lactococcus garvieae Lg2 complete genome old_locus_tag = LCGL_0597
INF126.fa	NZ_JAGYXD010000007.1	14337	16445	+	LPxTG-1	1-2109/2109	===============	0/0	100	98.67	lac_VF_0428		LPxTG-1 LCGL_RS14985_NC_017490.1:1023654-1025762 Lactococcus garvieae Lg2 old_locus_tag= LCGL_1005
INF126.fa	NZ_JAGYXD010000008.1	17339	18069	-	Sortase_A	2-732/732	===============	0/0	99.86	99.32	lac_VF_0428		Sortase_A LCGL_RS16475_NC_017490.1:c1306046-1305315 Lactococcus garvieae Lg2
INF126.fa	NZ_JAGYXD010000008.1	38432	40054	+	Adhesin_Pav	1-1623/1623	===============	0/0	100	98.95	lac_VF_0428		Adhesin_Pav NCBI name = Putative_fibronectin-binding_protein_LCGL_RS16560 NC_017490.1:1326392-1328014 Lactococcus garvieae Lg2 LCGL_1330
INF126.fa	NZ_JAGYXD010000009.1	4158	5168	+	Glyceraldehyde-3-phosphate_dehydrogenase	1-1011/1011	===============	0/0	100	99.9	lac_VF_0428		Glyceraldehyde-3-phosphate_dehydrogenase LCGL_RS19790_NC_017490.1:c1929013-1928003 Lactococcus garvieae Lg2
INF126.fa	NZ_JAGYXD010000010.1	1432	2769	-	NADH_oxidase	1-1338/1338	===============	0/0	100	98.95	lac_VF_0428		NADH_oxidase LCGL_RS13300_NC_017490.1:678241-679578 Lactococcus garvieae Lg2
INF126.fa	NZ_JAGYXD010000010.1	61241	61776	+	LPXTG-7	1-537/537	========/======	1/1	99.81	93.86	lac_VF_0428		LPXTG-7 LPxTG_serin_rich_protein(putative_mucus_adhesin) _HM852546.1 Lactococcus garvieae clone SSHI.2
INF126.fa	NZ_JAGYXD010000011.1	36834	37148	-	LPxTG-6	1-315/315	===============	0/0	100	98.41	lac_VF_0428		LPxTG-6 LPxTG_surface_protein_LCGL_RS14195_NC_017490.1:870285-870599 Lactococcus garvieae Lg2 old_locus_tag= LCGL_0844
INF126.fa	NZ_JAGYXD010000016.1	9850	10779	+	Adhesin_PsaA	1-930/930	===============	0/0	100	97.96	lac_VF_0428		Adhesin_PsaA NCBI_name = metal_ABC_transporter_substrate-binding_protein LCGL_RS17525 NC_017490.1:1502838-1503767 Lactococcus garvieae Lg2 complete genome old_locus_tag=LCGL_1533
INF126.fa	NZ_JAGYXD010000019.1	4684	6396	+	Phosphoglucomutase	1-1713/1713	===============	0/0	100	93.93	lac_VF_0428		Phosphoglucomutase LCGL_RS17840_NC_017490.1:1558243-1559955 Lactococcus garvieae Lg2 ld_locus_tag=LCGL_1596
INF126.fa	NZ_JAGYXD010000022.1	11391	12692	-	Enolase	1-1302/1302	===============	0/0	100	99.92	lac_VF_0428		Enolase LCGL_RS17440_NC_017490.1:c1490708-1489407 Lactococcus garvieae Lg2
InnerMongolia-D-04.fa	contig00001	97734	99839	-	feoB	1-2106/2106	===============	0/0	100	90.5	lac_VF_0428		feoB putative_ferrous_iron_trasnporter_LCGL_RS10540_BNC_017490.1:c108692-106587 Lactococcus garvieae Lg2
InnerMongolia-D-04.fa	contig00001	99852	100313	-	feoA	1-462/462	===============	0/0	100	87.66	lac_VF_0428		feoA putative_ferrous_iron_trasnporter__LCGL_RS10545_NC_017490.1:c109166-108705 Lactococcus garvieae Lg2
InnerMongolia-D-04.fa	contig00001	286553	287161	+	Superoxide_dismutase	1-609/609	===============	0/0	100	96.06	lac_VF_0428		Superoxide_dismutase LCGL_RS11445_NC_017490.1:289210-289818 Lactococcus garvieae Lg2 old_locus_tag=LCGL_0285
InnerMongolia-D-04.fa	contig00001	324720	325373	-	hemolysin1	1-654/654	===============	0/0	100	89.6	lac_VF_0428		hemolysin1 LCGL_RS11635F NC_017490.1:c332295-331642 Lactococcus garvieae Lg2 complete genome old_locus_tag=LCGL_0323
InnerMongolia-D-04.fa	contig00001	383369	384697	+	hemolysin2	1-1329/1329	===============	0/0	100	94.88	lac_VF_0428		hemolysin2 LCGL_RS11890:382251-383579 Lactococcus garvieae Lg2 complete genome old_locus_tag=LCGL_0374
InnerMongolia-D-04.fa	contig00001	522573	523355	+	fecE	1-783/783	===============	0/0	100	92.85	lac_VF_0428		fecE putative_iron_transporter_LCGL_RS12640_NC_017490.1:544393-545175 Lactococcus garvieae Lg2 old_locus_tag=LCGL_0527
InnerMongolia-D-04.fa	contig00001	523345	524295	+	fecC	1-951/951	===============	0/0	100	88.43	lac_VF_0428		fecC putative_iron_transporter_LCGL_RS12645NC_017490.1:545165-546115 Lactococcus garvieae Lg2 old_locus_tag=LCGL_0528
InnerMongolia-D-04.fa	contig00001	524292	525230	+	fecD	1-939/939	===============	0/0	100	88.5	lac_VF_0428		fecD putative_iron_transporter_LCGL_RS12650_NC_017490.1:546112-547050 Lactococcus garvieae Lg2 old_locus_tag=LCGL_0529
InnerMongolia-D-04.fa	contig00001	525242	526183	+	fecB	1-942/942	===============	0/0	100	93.42	lac_VF_0428		fecB putative_iron_transporter(iron-heme_siderophore_like)_LCGL_RS12655_NC_017490.1:547062-548003 Lactococcus garvieae Lg2 old_locus_tag=LCGL_0530
InnerMongolia-D-04.fa	contig00001	582980	583789	+	hemolysin3	1-810/810	===============	0/0	100	89.63	lac_VF_0428		hemolysin3 Name=LCGL_RS12985 615478-616287 Lactococcus garvieae Lg2 complete genome old_locus_tag = LCGL_0597
InnerMongolia-D-04.fa	contig00001	664796	666418	-	Adhesin_Pav	1-1623/1623	===============	0/0	100	90.7	lac_VF_0428		Adhesin_Pav NCBI name = Putative_fibronectin-binding_protein_LCGL_RS16560 NC_017490.1:1326392-1328014 Lactococcus garvieae Lg2 LCGL_1330
InnerMongolia-D-04.fa	contig00001	686996	687726	+	Sortase_A	2-732/732	===============	0/0	99.86	89.74	lac_VF_0428		Sortase_A LCGL_RS16475_NC_017490.1:c1306046-1305315 Lactococcus garvieae Lg2
InnerMongolia-D-04.fa	contig00001	852077	852391	+	LPxTG-6	1-315/315	===============	0/0	100	86.98	lac_VF_0428		LPxTG-6 LPxTG_surface_protein_LCGL_RS14195_NC_017490.1:870285-870599 Lactococcus garvieae Lg2 old_locus_tag= LCGL_0844
InnerMongolia-D-04.fa	contig00002	254472	255807	-	NADH_oxidase	1-1336/1338	===============	0/0	99.85	91.47	lac_VF_0428		NADH_oxidase LCGL_RS13300_NC_017490.1:678241-679578 Lactococcus garvieae Lg2
InnerMongolia-D-04.fa	contig00003	112164	113453	-	Putative_collagenase	1-1290/1290	===============	0/0	100	93.49	lac_VF_0428		Putative_collagenase NCBI name = U32 family peptidase LCGL_RS18575_NC_017490.1:1699976-1701265 Lactococcus garvieae Lg2 old_locus_tag=LCGL_1724
InnerMongolia-D-04.fa	contig00004	14047	14822	-	fepC	1-776/777	===============	0/0	99.87	85.44	lac_VF_0428		fepC putative_ferric_iron_ABC_transporter_LCGL_RS18060_NC_017490.1:c1595008-1594232 Lactococcus garvieae Lg2 LCHL_1621
InnerMongolia-D-04.fa	contig00004	14824	15843	-	fepD	1-1020/1020	===============	0/0	100	83.04	lac_VF_0428		fepD putative_ferric_iron_ABC_transporter_LCGL_RS18065_NC_017490.1:c1596029-1595010 Lactococcus garvieae Lg2 LCHL_1622
InnerMongolia-D-04.fa	contig00004	15821	16762	-	fepB	1-942/942	========/======	4/4	99.79	85.81	lac_VF_0428		fepB putative_ferric_iron_ABC_transporter_LCGL_RS18070_NC_017490.1:c1596948-1596007 Lactococcus garvieae Lg2 LCHL_1623
InnerMongolia-D-04.fa	contig00006	69658	70668	-	Glyceraldehyde-3-phosphate_dehydrogenase	1-1011/1011	===============	0/0	100	99.7	lac_VF_0428		Glyceraldehyde-3-phosphate_dehydrogenase LCGL_RS19790_NC_017490.1:c1929013-1928003 Lactococcus garvieae Lg2
InnerMongolia-D-04.fa	contig00008	103	1478	-	LPxTG-3	1-1376/1647	=============..	0/0	83.55	83.58	lac_VF_0428		LPxTG-3 LCGL_RS17790_NC_017490.1:1548182-1549828 Lactococcus garvieae Lg2 old_locus_tag=LCGL_1585
InnerMongolia-D-04.fa	contig00008	49127	50056	-	Adhesin_PsaA	1-930/930	===============	0/0	100	90.97	lac_VF_0428		Adhesin_PsaA NCBI_name = metal_ABC_transporter_substrate-binding_protein LCGL_RS17525 NC_017490.1:1502838-1503767 Lactococcus garvieae Lg2 complete genome old_locus_tag=LCGL_1533
InnerMongolia-D-04.fa	contig00008	62187	63488	+	Enolase	1-1302/1302	===============	0/0	100	99.39	lac_VF_0428		Enolase LCGL_RS17440_NC_017490.1:c1490708-1489407 Lactococcus garvieae Lg2
InnerMongolia-D-04.fa	contig00011	17081	18793	-	Phosphoglucomutase	1-1713/1713	===============	0/0	100	92.59	lac_VF_0428		Phosphoglucomutase LCGL_RS17840_NC_017490.1:1558243-1559955 Lactococcus garvieae Lg2 ld_locus_tag=LCGL_1596
InnerMongolia-F-06.fa	contig00001	292784	293098	-	LPxTG-6	1-315/315	===============	0/0	100	87.3	lac_VF_0428		LPxTG-6 LPxTG_surface_protein_LCGL_RS14195_NC_017490.1:870285-870599 Lactococcus garvieae Lg2 old_locus_tag= LCGL_0844
InnerMongolia-F-06.fa	contig00002	67544	68879	+	NADH_oxidase	1-1336/1338	===============	0/0	99.85	91.62	lac_VF_0428		NADH_oxidase LCGL_RS13300_NC_017490.1:678241-679578 Lactococcus garvieae Lg2
InnerMongolia-F-06.fa	contig00003	97721	99826	-	feoB	1-2106/2106	===============	0/0	100	90.46	lac_VF_0428		feoB putative_ferrous_iron_trasnporter_LCGL_RS10540_BNC_017490.1:c108692-106587 Lactococcus garvieae Lg2
InnerMongolia-F-06.fa	contig00003	99839	100300	-	feoA	1-462/462	===============	0/0	100	88.09	lac_VF_0428		feoA putative_ferrous_iron_trasnporter__LCGL_RS10545_NC_017490.1:c109166-108705 Lactococcus garvieae Lg2
InnerMongolia-F-06.fa	contig00004	4467	6089	+	Adhesin_Pav	1-1623/1623	===============	0/0	100	90.64	lac_VF_0428		Adhesin_Pav NCBI name = Putative_fibronectin-binding_protein_LCGL_RS16560 NC_017490.1:1326392-1328014 Lactococcus garvieae Lg2 LCGL_1330
InnerMongolia-F-06.fa	contig00004	87075	87884	-	hemolysin3	1-810/810	===============	0/0	100	89.88	lac_VF_0428		hemolysin3 Name=LCGL_RS12985 615478-616287 Lactococcus garvieae Lg2 complete genome old_locus_tag = LCGL_0597
InnerMongolia-F-06.fa	contig00004	158766	159707	-	fecB	1-942/942	===============	0/0	100	93.31	lac_VF_0428		fecB putative_iron_transporter(iron-heme_siderophore_like)_LCGL_RS12655_NC_017490.1:547062-548003 Lactococcus garvieae Lg2 old_locus_tag=LCGL_0530
InnerMongolia-F-06.fa	contig00004	159719	160657	-	fecD	1-939/939	===============	0/0	100	88.61	lac_VF_0428		fecD putative_iron_transporter_LCGL_RS12650_NC_017490.1:546112-547050 Lactococcus garvieae Lg2 old_locus_tag=LCGL_0529
InnerMongolia-F-06.fa	contig00004	160654	161604	-	fecC	1-951/951	===============	0/0	100	88.54	lac_VF_0428		fecC putative_iron_transporter_LCGL_RS12645NC_017490.1:545165-546115 Lactococcus garvieae Lg2 old_locus_tag=LCGL_0528
InnerMongolia-F-06.fa	contig00004	161594	162376	-	fecE	1-783/783	===============	0/0	100	92.85	lac_VF_0428		fecE putative_iron_transporter_LCGL_RS12640_NC_017490.1:544393-545175 Lactococcus garvieae Lg2 old_locus_tag=LCGL_0527
InnerMongolia-F-06.fa	contig00005	125336	126625	-	Putative_collagenase	1-1290/1290	===============	0/0	100	93.41	lac_VF_0428		Putative_collagenase NCBI name = U32 family peptidase LCGL_RS18575_NC_017490.1:1699976-1701265 Lactococcus garvieae Lg2 old_locus_tag=LCGL_1724
InnerMongolia-F-06.fa	contig00005	232089	233030	+	fepB	1-942/942	========/======	4/4	99.79	85.91	lac_VF_0428		fepB putative_ferric_iron_ABC_transporter_LCGL_RS18070_NC_017490.1:c1596948-1596007 Lactococcus garvieae Lg2 LCHL_1623
InnerMongolia-F-06.fa	contig00005	233008	234027	+	fepD	1-1020/1020	===============	0/0	100	82.94	lac_VF_0428		fepD putative_ferric_iron_ABC_transporter_LCGL_RS18065_NC_017490.1:c1596029-1595010 Lactococcus garvieae Lg2 LCHL_1622
InnerMongolia-F-06.fa	contig00005	234029	234804	+	fepC	1-776/777	===============	0/0	99.87	85.18	lac_VF_0428		fepC putative_ferric_iron_ABC_transporter_LCGL_RS18060_NC_017490.1:c1595008-1594232 Lactococcus garvieae Lg2 LCHL_1621
InnerMongolia-F-06.fa	contig00006	4112	4720	+	Superoxide_dismutase	1-609/609	===============	0/0	100	96.06	lac_VF_0428		Superoxide_dismutase LCGL_RS11445_NC_017490.1:289210-289818 Lactococcus garvieae Lg2 old_locus_tag=LCGL_0285
InnerMongolia-F-06.fa	contig00006	42280	42933	-	hemolysin1	1-654/654	===============	0/0	100	89.6	lac_VF_0428		hemolysin1 LCGL_RS11635F NC_017490.1:c332295-331642 Lactococcus garvieae Lg2 complete genome old_locus_tag=LCGL_0323
InnerMongolia-F-06.fa	contig00006	93899	95227	+	hemolysin2	1-1329/1329	===============	0/0	100	94.73	lac_VF_0428		hemolysin2 LCGL_RS11890:382251-383579 Lactococcus garvieae Lg2 complete genome old_locus_tag=LCGL_0374
InnerMongolia-F-06.fa	contig00007	64775	66076	-	Enolase	1-1302/1302	===============	0/0	100	99.54	lac_VF_0428		Enolase LCGL_RS17440_NC_017490.1:c1490708-1489407 Lactococcus garvieae Lg2
InnerMongolia-F-06.fa	contig00007	78286	79215	+	Adhesin_PsaA	1-930/930	===============	0/0	100	90.64	lac_VF_0428		Adhesin_PsaA NCBI_name = metal_ABC_transporter_substrate-binding_protein LCGL_RS17525 NC_017490.1:1502838-1503767 Lactococcus garvieae Lg2 complete genome old_locus_tag=LCGL_1533
InnerMongolia-F-06.fa	contig00009	4104	5114	+	Glyceraldehyde-3-phosphate_dehydrogenase	1-1011/1011	===============	0/0	100	99.7	lac_VF_0428		Glyceraldehyde-3-phosphate_dehydrogenase LCGL_RS19790_NC_017490.1:c1929013-1928003 Lactococcus garvieae Lg2
InnerMongolia-F-06.fa	contig00011	24051	24781	-	Sortase_A	2-732/732	===============	0/0	99.86	90.01	lac_VF_0428		Sortase_A LCGL_RS16475_NC_017490.1:c1306046-1305315 Lactococcus garvieae Lg2
InnerMongolia-F-06.fa	contig00014	7181	8893	+	Phosphoglucomutase	1-1713/1713	===============	0/0	100	92.53	lac_VF_0428		Phosphoglucomutase LCGL_RS17840_NC_017490.1:1558243-1559955 Lactococcus garvieae Lg2 ld_locus_tag=LCGL_1596
InnerMongolia-F-07.fa	contig00001	4467	6089	+	Adhesin_Pav	1-1623/1623	===============	0/0	100	90.64	lac_VF_0428		Adhesin_Pav NCBI name = Putative_fibronectin-binding_protein_LCGL_RS16560 NC_017490.1:1326392-1328014 Lactococcus garvieae Lg2 LCGL_1330
InnerMongolia-F-07.fa	contig00001	87076	87885	-	hemolysin3	1-810/810	===============	0/0	100	89.88	lac_VF_0428		hemolysin3 Name=LCGL_RS12985 615478-616287 Lactococcus garvieae Lg2 complete genome old_locus_tag = LCGL_0597
InnerMongolia-F-07.fa	contig00001	158768	159709	-	fecB	1-942/942	===============	0/0	100	93.31	lac_VF_0428		fecB putative_iron_transporter(iron-heme_siderophore_like)_LCGL_RS12655_NC_017490.1:547062-548003 Lactococcus garvieae Lg2 old_locus_tag=LCGL_0530
InnerMongolia-F-07.fa	contig00001	159721	160659	-	fecD	1-939/939	===============	0/0	100	88.61	lac_VF_0428		fecD putative_iron_transporter_LCGL_RS12650_NC_017490.1:546112-547050 Lactococcus garvieae Lg2 old_locus_tag=LCGL_0529
InnerMongolia-F-07.fa	contig00001	160656	161606	-	fecC	1-951/951	===============	0/0	100	88.54	lac_VF_0428		fecC putative_iron_transporter_LCGL_RS12645NC_017490.1:545165-546115 Lactococcus garvieae Lg2 old_locus_tag=LCGL_0528
InnerMongolia-F-07.fa	contig00001	161596	162378	-	fecE	1-783/783	===============	0/0	100	92.85	lac_VF_0428		fecE putative_iron_transporter_LCGL_RS12640_NC_017490.1:544393-545175 Lactococcus garvieae Lg2 old_locus_tag=LCGL_0527
InnerMongolia-F-07.fa	contig00001	343079	344407	-	hemolysin2	1-1329/1329	===============	0/0	100	94.73	lac_VF_0428		hemolysin2 LCGL_RS11890:382251-383579 Lactococcus garvieae Lg2 complete genome old_locus_tag=LCGL_0374
InnerMongolia-F-07.fa	contig00001	395318	395971	+	hemolysin1	1-654/654	===============	0/0	100	89.6	lac_VF_0428		hemolysin1 LCGL_RS11635F NC_017490.1:c332295-331642 Lactococcus garvieae Lg2 complete genome old_locus_tag=LCGL_0323
InnerMongolia-F-07.fa	contig00001	433531	434139	-	Superoxide_dismutase	1-609/609	===============	0/0	100	96.06	lac_VF_0428		Superoxide_dismutase LCGL_RS11445_NC_017490.1:289210-289818 Lactococcus garvieae Lg2 old_locus_tag=LCGL_0285
InnerMongolia-F-07.fa	contig00001	618669	619130	+	feoA	1-462/462	===============	0/0	100	88.09	lac_VF_0428		feoA putative_ferrous_iron_trasnporter__LCGL_RS10545_NC_017490.1:c109166-108705 Lactococcus garvieae Lg2
InnerMongolia-F-07.fa	contig00001	619143	621248	+	feoB	1-2106/2106	===============	0/0	100	90.46	lac_VF_0428		feoB putative_ferrous_iron_trasnporter_LCGL_RS10540_BNC_017490.1:c108692-106587 Lactococcus garvieae Lg2
InnerMongolia-F-07.fa	contig00002	292180	292494	-	LPxTG-6	1-315/315	===============	0/0	100	87.3	lac_VF_0428		LPxTG-6 LPxTG_surface_protein_LCGL_RS14195_NC_017490.1:870285-870599 Lactococcus garvieae Lg2 old_locus_tag= LCGL_0844
InnerMongolia-F-07.fa	contig00003	67290	68625	+	NADH_oxidase	1-1336/1338	===============	0/0	99.85	91.62	lac_VF_0428		NADH_oxidase LCGL_RS13300_NC_017490.1:678241-679578 Lactococcus garvieae Lg2
InnerMongolia-F-07.fa	contig00004	125416	126705	-	Putative_collagenase	1-1290/1290	===============	0/0	100	93.41	lac_VF_0428		Putative_collagenase NCBI name = U32 family peptidase LCGL_RS18575_NC_017490.1:1699976-1701265 Lactococcus garvieae Lg2 old_locus_tag=LCGL_1724
InnerMongolia-F-07.fa	contig00004	232164	233105	+	fepB	1-942/942	========/======	4/4	99.79	85.91	lac_VF_0428		fepB putative_ferric_iron_ABC_transporter_LCGL_RS18070_NC_017490.1:c1596948-1596007 Lactococcus garvieae Lg2 LCHL_1623
InnerMongolia-F-07.fa	contig00004	233083	234102	+	fepD	1-1020/1020	===============	0/0	100	82.94	lac_VF_0428		fepD putative_ferric_iron_ABC_transporter_LCGL_RS18065_NC_017490.1:c1596029-1595010 Lactococcus garvieae Lg2 LCHL_1622
InnerMongolia-F-07.fa	contig00004	234104	234879	+	fepC	1-776/777	===============	0/0	99.87	85.18	lac_VF_0428		fepC putative_ferric_iron_ABC_transporter_LCGL_RS18060_NC_017490.1:c1595008-1594232 Lactococcus garvieae Lg2 LCHL_1621
InnerMongolia-F-07.fa	contig00005	919	2294	-	LPxTG-3	1-1376/1647	=============..	0/0	83.55	83.79	lac_VF_0428		LPxTG-3 LCGL_RS17790_NC_017490.1:1548182-1549828 Lactococcus garvieae Lg2 old_locus_tag=LCGL_1585
InnerMongolia-F-07.fa	contig00005	85746	86675	-	Adhesin_PsaA	1-930/930	===============	0/0	100	90.64	lac_VF_0428		Adhesin_PsaA NCBI_name = metal_ABC_transporter_substrate-binding_protein LCGL_RS17525 NC_017490.1:1502838-1503767 Lactococcus garvieae Lg2 complete genome old_locus_tag=LCGL_1533
InnerMongolia-F-07.fa	contig00005	98885	100186	+	Enolase	1-1302/1302	===============	0/0	100	99.54	lac_VF_0428		Enolase LCGL_RS17440_NC_017490.1:c1490708-1489407 Lactococcus garvieae Lg2
InnerMongolia-F-07.fa	contig00007	4104	5114	+	Glyceraldehyde-3-phosphate_dehydrogenase	1-1011/1011	===============	0/0	100	99.7	lac_VF_0428		Glyceraldehyde-3-phosphate_dehydrogenase LCGL_RS19790_NC_017490.1:c1929013-1928003 Lactococcus garvieae Lg2
InnerMongolia-F-07.fa	contig00008	24051	24781	-	Sortase_A	2-732/732	===============	0/0	99.86	90.01	lac_VF_0428		Sortase_A LCGL_RS16475_NC_017490.1:c1306046-1305315 Lactococcus garvieae Lg2
InnerMongolia-F-07.fa	contig00010	7181	8893	+	Phosphoglucomutase	1-1713/1713	===============	0/0	100	92.53	lac_VF_0428		Phosphoglucomutase LCGL_RS17840_NC_017490.1:1558243-1559955 Lactococcus garvieae Lg2 ld_locus_tag=LCGL_1596
IPLA31405.fa	NZ_AKFO01000001.1	73710	75011	-	Enolase	1-1302/1302	===============	0/0	100	99.92	lac_VF_0428		Enolase LCGL_RS17440_NC_017490.1:c1490708-1489407 Lactococcus garvieae Lg2
IPLA31405.fa	NZ_AKFO01000002.1	4011	5021	+	Glyceraldehyde-3-phosphate_dehydrogenase	1-1011/1011	===============	0/0	100	99.9	lac_VF_0428		Glyceraldehyde-3-phosphate_dehydrogenase LCGL_RS19790_NC_017490.1:c1929013-1928003 Lactococcus garvieae Lg2
IPLA31405.fa	NZ_AKFO01000004.1	114898	116187	-	Putative_collagenase	1-1290/1290	===============	0/0	100	98.84	lac_VF_0428		Putative_collagenase NCBI name = U32 family peptidase LCGL_RS18575_NC_017490.1:1699976-1701265 Lactococcus garvieae Lg2 old_locus_tag=LCGL_1724
IPLA31405.fa	NZ_AKFO01000004.1	174212	175981	+	LPxTG-4	1-1770/1770	===============	0/0	100	98.08	lac_VF_0428		LPxTG-4 LCGL_RS18320_NC_017490.1:c1648641-1646872 Lactococcus garvieae Lg2 old_locus_tag=LCGL_1672
IPLA31405.fa	NZ_AKFO01000004.1	225948	226889	+	fepB	1-942/942	===============	0/0	100	99.58	lac_VF_0428		fepB putative_ferric_iron_ABC_transporter_LCGL_RS18070_NC_017490.1:c1596948-1596007 Lactococcus garvieae Lg2 LCHL_1623
IPLA31405.fa	NZ_AKFO01000004.1	226867	227886	+	fepD	1-1020/1020	===============	0/0	100	99.41	lac_VF_0428		fepD putative_ferric_iron_ABC_transporter_LCGL_RS18065_NC_017490.1:c1596029-1595010 Lactococcus garvieae Lg2 LCHL_1622
IPLA31405.fa	NZ_AKFO01000004.1	227888	228664	+	fepC	1-777/777	===============	0/0	100	98.58	lac_VF_0428		fepC putative_ferric_iron_ABC_transporter_LCGL_RS18060_NC_017490.1:c1595008-1594232 Lactococcus garvieae Lg2 LCHL_1621
IPLA31405.fa	NZ_AKFO01000008.1	98815	100920	-	feoB	1-2106/2106	===============	0/0	100	99.48	lac_VF_0428		feoB putative_ferrous_iron_trasnporter_LCGL_RS10540_BNC_017490.1:c108692-106587 Lactococcus garvieae Lg2
IPLA31405.fa	NZ_AKFO01000008.1	100933	101394	-	feoA	1-462/462	===============	0/0	100	99.57	lac_VF_0428		feoA putative_ferrous_iron_trasnporter__LCGL_RS10545_NC_017490.1:c109166-108705 Lactococcus garvieae Lg2
IPLA31405.fa	NZ_AKFO01000008.1	181573	186700	+	Adhesin	1-5146/5146	========/======	3/20	99.63	97.81	lac_VF_0428		Adhesin NCBI name = Cell surface protein (putative Adhesin ) LCGL_RS11015 NC_017490.1:189794-194939 Lactococcus garvieae Lg2 complete genome old_locus_tag=LCGL_0196 paper-Morita
IPLA31405.fa	NZ_AKFO01000008.1	280485	281093	+	Superoxide_dismutase	1-609/609	===============	0/0	100	99.02	lac_VF_0428		Superoxide_dismutase LCGL_RS11445_NC_017490.1:289210-289818 Lactococcus garvieae Lg2 old_locus_tag=LCGL_0285
IPLA31405.fa	NZ_AKFO01000008.1	324498	325151	-	hemolysin1	1-654/654	===============	0/0	100	98.62	lac_VF_0428		hemolysin1 LCGL_RS11635F NC_017490.1:c332295-331642 Lactococcus garvieae Lg2 complete genome old_locus_tag=LCGL_0323
IPLA31405.fa	NZ_AKFO01000009.1	64189	65526	+	NADH_oxidase	1-1338/1338	===============	0/0	100	98.95	lac_VF_0428		NADH_oxidase LCGL_RS13300_NC_017490.1:678241-679578 Lactococcus garvieae Lg2
IPLA31405.fa	NZ_AKFO01000012.1	4570	6282	+	Phosphoglucomutase	1-1713/1713	===============	0/0	100	93.93	lac_VF_0428		Phosphoglucomutase LCGL_RS17840_NC_017490.1:1558243-1559955 Lactococcus garvieae Lg2 ld_locus_tag=LCGL_1596
IPLA31405.fa	NZ_AKFO01000017.1	292103	294211	+	LPxTG-1	1-2109/2109	===============	0/0	100	98.72	lac_VF_0428		LPxTG-1 LCGL_RS14985_NC_017490.1:1023654-1025762 Lactococcus garvieae Lg2 old_locus_tag= LCGL_1005
IPLA31405.fa	NZ_AKFO01000017.1	541609	541923	-	LPxTG-6	1-315/315	===============	0/0	100	98.41	lac_VF_0428		LPxTG-6 LPxTG_surface_protein_LCGL_RS14195_NC_017490.1:870285-870599 Lactococcus garvieae Lg2 old_locus_tag= LCGL_0844
IPLA31405.fa	NZ_AKFO01000017.1	682983	683713	-	Sortase_A	2-732/732	===============	0/0	99.86	99.32	lac_VF_0428		Sortase_A LCGL_RS16475_NC_017490.1:c1306046-1305315 Lactococcus garvieae Lg2
IPLA31405.fa	NZ_AKFO01000017.1	704074	705696	+	Adhesin_Pav	1-1623/1623	===============	0/0	100	98.95	lac_VF_0428		Adhesin_Pav NCBI name = Putative_fibronectin-binding_protein_LCGL_RS16560 NC_017490.1:1326392-1328014 Lactococcus garvieae Lg2 LCGL_1330
IPLA31405.fa	NZ_AKFO01000017.1	800323	801132	-	hemolysin3	1-810/810	===============	0/0	100	99.26	lac_VF_0428		hemolysin3 Name=LCGL_RS12985 615478-616287 Lactococcus garvieae Lg2 complete genome old_locus_tag = LCGL_0597
IPLA31405.fa	NZ_AKFO01000017.1	865179	866120	-	fecB	1-942/942	===============	0/0	100	99.47	lac_VF_0428		fecB putative_iron_transporter(iron-heme_siderophore_like)_LCGL_RS12655_NC_017490.1:547062-548003 Lactococcus garvieae Lg2 old_locus_tag=LCGL_0530
IPLA31405.fa	NZ_AKFO01000017.1	866132	867070	-	fecD	1-939/939	===============	0/0	100	99.15	lac_VF_0428		fecD putative_iron_transporter_LCGL_RS12650_NC_017490.1:546112-547050 Lactococcus garvieae Lg2 old_locus_tag=LCGL_0529
IPLA31405.fa	NZ_AKFO01000017.1	867067	868017	-	fecC	1-951/951	===============	0/0	100	99.58	lac_VF_0428		fecC putative_iron_transporter_LCGL_RS12645NC_017490.1:545165-546115 Lactococcus garvieae Lg2 old_locus_tag=LCGL_0528
IPLA31405.fa	NZ_AKFO01000017.1	868007	868789	-	fecE	1-783/783	===============	0/0	100	98.85	lac_VF_0428		fecE putative_iron_transporter_LCGL_RS12640_NC_017490.1:544393-545175 Lactococcus garvieae Lg2 old_locus_tag=LCGL_0527
IPLA31405.fa	NZ_AKFO01000017.1	1011898	1013226	-	hemolysin2	1-1329/1329	===============	0/0	100	98.72	lac_VF_0428		hemolysin2 LCGL_RS11890:382251-383579 Lactococcus garvieae Lg2 complete genome old_locus_tag=LCGL_0374
IPLA31405.fa	NZ_AKFO01000020.1	18633	19562	-	Adhesin_PsaA	1-930/930	===============	0/0	100	97.96	lac_VF_0428		Adhesin_PsaA NCBI_name = metal_ABC_transporter_substrate-binding_protein LCGL_RS17525 NC_017490.1:1502838-1503767 Lactococcus garvieae Lg2 complete genome old_locus_tag=LCGL_1533
JJJN1.fa	NZ_CP026502.1	106572	108677	-	feoB	1-2106/2106	===============	0/0	100	100	lac_VF_0428		feoB putative_ferrous_iron_trasnporter_LCGL_RS10540_BNC_017490.1:c108692-106587 Lactococcus garvieae Lg2
JJJN1.fa	NZ_CP026502.1	108690	109151	-	feoA	1-462/462	===============	0/0	100	100	lac_VF_0428		feoA putative_ferrous_iron_trasnporter__LCGL_RS10545_NC_017490.1:c109166-108705 Lactococcus garvieae Lg2
JJJN1.fa	NZ_CP026502.1	189773	194918	+	Adhesin	1-5146/5146	===============	0/0	100	100	lac_VF_0428		Adhesin NCBI name = Cell surface protein (putative Adhesin ) LCGL_RS11015 NC_017490.1:189794-194939 Lactococcus garvieae Lg2 complete genome old_locus_tag=LCGL_0196 paper-Morita
JJJN1.fa	NZ_CP026502.1	289220	289828	+	Superoxide_dismutase	1-609/609	===============	0/0	100	100	lac_VF_0428		Superoxide_dismutase LCGL_RS11445_NC_017490.1:289210-289818 Lactococcus garvieae Lg2 old_locus_tag=LCGL_0285
JJJN1.fa	NZ_CP026502.1	331651	332304	-	hemolysin1	1-654/654	===============	0/0	100	100	lac_VF_0428		hemolysin1 LCGL_RS11635F NC_017490.1:c332295-331642 Lactococcus garvieae Lg2 complete genome old_locus_tag=LCGL_0323
JJJN1.fa	NZ_CP026502.1	382258	383586	+	hemolysin2	1-1329/1329	===============	0/0	100	100	lac_VF_0428		hemolysin2 LCGL_RS11890:382251-383579 Lactococcus garvieae Lg2 complete genome old_locus_tag=LCGL_0374
JJJN1.fa	NZ_CP026502.1	545326	546108	+	fecE	1-783/783	===============	0/0	100	100	lac_VF_0428		fecE putative_iron_transporter_LCGL_RS12640_NC_017490.1:544393-545175 Lactococcus garvieae Lg2 old_locus_tag=LCGL_0527
JJJN1.fa	NZ_CP026502.1	546098	547048	+	fecC	1-951/951	===============	0/0	100	100	lac_VF_0428		fecC putative_iron_transporter_LCGL_RS12645NC_017490.1:545165-546115 Lactococcus garvieae Lg2 old_locus_tag=LCGL_0528
JJJN1.fa	NZ_CP026502.1	547045	547983	+	fecD	1-939/939	===============	0/0	100	100	lac_VF_0428		fecD putative_iron_transporter_LCGL_RS12650_NC_017490.1:546112-547050 Lactococcus garvieae Lg2 old_locus_tag=LCGL_0529
JJJN1.fa	NZ_CP026502.1	547995	548936	+	fecB	1-942/942	===============	0/0	100	100	lac_VF_0428		fecB putative_iron_transporter(iron-heme_siderophore_like)_LCGL_RS12655_NC_017490.1:547062-548003 Lactococcus garvieae Lg2 old_locus_tag=LCGL_0530
JJJN1.fa	NZ_CP026502.1	616495	617304	+	hemolysin3	1-810/810	===============	0/0	100	100	lac_VF_0428		hemolysin3 Name=LCGL_RS12985 615478-616287 Lactococcus garvieae Lg2 complete genome old_locus_tag = LCGL_0597
JJJN1.fa	NZ_CP026502.1	679253	680590	+	NADH_oxidase	1-1338/1338	===============	0/0	100	100	lac_VF_0428		NADH_oxidase LCGL_RS13300_NC_017490.1:678241-679578 Lactococcus garvieae Lg2
JJJN1.fa	NZ_CP026502.1	871296	871610	+	LPxTG-6	1-315/315	===============	0/0	100	100	lac_VF_0428		LPxTG-6 LPxTG_surface_protein_LCGL_RS14195_NC_017490.1:870285-870599 Lactococcus garvieae Lg2 old_locus_tag= LCGL_0844
JJJN1.fa	NZ_CP026502.1	1024664	1026772	+	LPxTG-1	1-2109/2109	===============	0/0	100	100	lac_VF_0428		LPxTG-1 LCGL_RS14985_NC_017490.1:1023654-1025762 Lactococcus garvieae Lg2 old_locus_tag= LCGL_1005
JJJN1.fa	NZ_CP026502.1	1307319	1308050	-	Sortase_A	1-732/732	===============	0/0	100	100	lac_VF_0428		Sortase_A LCGL_RS16475_NC_017490.1:c1306046-1305315 Lactococcus garvieae Lg2
JJJN1.fa	NZ_CP026502.1	1328393	1330015	+	Adhesin_Pav	1-1623/1623	===============	0/0	100	100	lac_VF_0428		Adhesin_Pav NCBI name = Putative_fibronectin-binding_protein_LCGL_RS16560 NC_017490.1:1326392-1328014 Lactococcus garvieae Lg2 LCGL_1330
JJJN1.fa	NZ_CP026502.1	1394493	1397288	-	LPxTG-2	1-2796/2796	===============	0/0	100	100	lac_VF_0428		LPxTG-2 LCGL_RS16935_NC_017490.1:c1395289-1392494 Lactococcus garvieae Lg2 LCGT1410
JJJN1.fa	NZ_CP026502.1	1491432	1492733	-	Enolase	1-1302/1302	===============	0/0	100	100	lac_VF_0428		Enolase LCGL_RS17440_NC_017490.1:c1490708-1489407 Lactococcus garvieae Lg2
JJJN1.fa	NZ_CP026502.1	1504863	1505792	+	Adhesin_PsaA	1-930/930	===============	0/0	100	100	lac_VF_0428		Adhesin_PsaA NCBI_name = metal_ABC_transporter_substrate-binding_protein LCGL_RS17525 NC_017490.1:1502838-1503767 Lactococcus garvieae Lg2 complete genome old_locus_tag=LCGL_1533
JJJN1.fa	NZ_CP026502.1	1550206	1551852	+	LPxTG-3	1-1647/1647	===============	0/0	100	100	lac_VF_0428		LPxTG-3 LCGL_RS17790_NC_017490.1:1548182-1549828 Lactococcus garvieae Lg2 old_locus_tag=LCGL_1585
JJJN1.fa	NZ_CP026502.1	1560267	1561979	+	Phosphoglucomutase	1-1713/1713	===============	0/0	100	100	lac_VF_0428		Phosphoglucomutase LCGL_RS17840_NC_017490.1:1558243-1559955 Lactococcus garvieae Lg2 ld_locus_tag=LCGL_1596
JJJN1.fa	NZ_CP026502.1	1596265	1597041	-	fepC	1-777/777	===============	0/0	100	100	lac_VF_0428		fepC putative_ferric_iron_ABC_transporter_LCGL_RS18060_NC_017490.1:c1595008-1594232 Lactococcus garvieae Lg2 LCHL_1621
JJJN1.fa	NZ_CP026502.1	1597043	1598062	-	fepD	1-1020/1020	===============	0/0	100	100	lac_VF_0428		fepD putative_ferric_iron_ABC_transporter_LCGL_RS18065_NC_017490.1:c1596029-1595010 Lactococcus garvieae Lg2 LCHL_1622
JJJN1.fa	NZ_CP026502.1	1598040	1598981	-	fepB	1-942/942	===============	0/0	100	100	lac_VF_0428		fepB putative_ferric_iron_ABC_transporter_LCGL_RS18070_NC_017490.1:c1596948-1596007 Lactococcus garvieae Lg2 LCHL_1623
JJJN1.fa	NZ_CP026502.1	1648902	1650671	-	LPxTG-4	1-1770/1770	===============	0/0	100	100	lac_VF_0428		LPxTG-4 LCGL_RS18320_NC_017490.1:c1648641-1646872 Lactococcus garvieae Lg2 old_locus_tag=LCGL_1672
JJJN1.fa	NZ_CP026502.1	1702016	1703305	+	Putative_collagenase	1-1290/1290	===============	0/0	100	100	lac_VF_0428		Putative_collagenase NCBI name = U32 family peptidase LCGL_RS18575_NC_017490.1:1699976-1701265 Lactococcus garvieae Lg2 old_locus_tag=LCGL_1724
JJJN1.fa	NZ_CP026502.1	1929969	1930979	-	Glyceraldehyde-3-phosphate_dehydrogenase	1-1011/1011	===============	0/0	100	100	lac_VF_0428		Glyceraldehyde-3-phosphate_dehydrogenase LCGL_RS19790_NC_017490.1:c1929013-1928003 Lactococcus garvieae Lg2
KS1546.fa	NZ_LTDA01000001.1	72374	73384	-	Glyceraldehyde-3-phosphate_dehydrogenase	1-1011/1011	===============	0/0	100	99.8	lac_VF_0428		Glyceraldehyde-3-phosphate_dehydrogenase LCGL_RS19790_NC_017490.1:c1929013-1928003 Lactococcus garvieae Lg2
KS1546.fa	NZ_LTDA01000004.1	9721	10650	+	Adhesin_PsaA	1-930/930	===============	0/0	100	97.96	lac_VF_0428		Adhesin_PsaA NCBI_name = metal_ABC_transporter_substrate-binding_protein LCGL_RS17525 NC_017490.1:1502838-1503767 Lactococcus garvieae Lg2 complete genome old_locus_tag=LCGL_1533
KS1546.fa	NZ_LTDA01000005.1	144805	145119	+	LPxTG-6	1-315/315	===============	0/0	100	89.21	lac_VF_0428		LPxTG-6 LPxTG_surface_protein_LCGL_RS14195_NC_017490.1:870285-870599 Lactococcus garvieae Lg2 old_locus_tag= LCGL_0844
KS1546.fa	NZ_LTDA01000008.1	50768	52390	-	Adhesin_Pav	1-1623/1623	===============	0/0	100	92.48	lac_VF_0428		Adhesin_Pav NCBI name = Putative_fibronectin-binding_protein_LCGL_RS16560 NC_017490.1:1326392-1328014 Lactococcus garvieae Lg2 LCGL_1330
KS1546.fa	NZ_LTDA01000008.1	70974	71704	+	Sortase_A	2-732/732	===============	0/0	99.86	91.79	lac_VF_0428		Sortase_A LCGL_RS16475_NC_017490.1:c1306046-1305315 Lactococcus garvieae Lg2
KS1546.fa	NZ_LTDA01000009.1	51101	52438	+	NADH_oxidase	1-1338/1338	===============	0/0	100	98.95	lac_VF_0428		NADH_oxidase LCGL_RS13300_NC_017490.1:678241-679578 Lactococcus garvieae Lg2
KS1546.fa	NZ_LTDA01000011.1	114566	116671	-	feoB	1-2106/2106	===============	0/0	100	93.11	lac_VF_0428		feoB putative_ferrous_iron_trasnporter_LCGL_RS10540_BNC_017490.1:c108692-106587 Lactococcus garvieae Lg2
KS1546.fa	NZ_LTDA01000011.1	116684	117145	-	feoA	1-462/462	===============	0/0	100	90.91	lac_VF_0428		feoA putative_ferrous_iron_trasnporter__LCGL_RS10545_NC_017490.1:c109166-108705 Lactococcus garvieae Lg2
KS1546.fa	NZ_LTDA01000011.1	301193	301801	+	Superoxide_dismutase	1-609/609	===============	0/0	100	95.89	lac_VF_0428		Superoxide_dismutase LCGL_RS11445_NC_017490.1:289210-289818 Lactococcus garvieae Lg2 old_locus_tag=LCGL_0285
KS1546.fa	NZ_LTDA01000011.1	392473	393126	-	hemolysin1	1-654/654	===============	0/0	100	93.27	lac_VF_0428		hemolysin1 LCGL_RS11635F NC_017490.1:c332295-331642 Lactococcus garvieae Lg2 complete genome old_locus_tag=LCGL_0323
KS1546.fa	NZ_LTDA01000011.1	446820	448148	+	hemolysin2	1-1329/1329	===============	0/0	100	96.31	lac_VF_0428		hemolysin2 LCGL_RS11890:382251-383579 Lactococcus garvieae Lg2 complete genome old_locus_tag=LCGL_0374
KS1546.fa	NZ_LTDA01000011.1	590090	590872	+	fecE	1-783/783	===============	0/0	100	94.64	lac_VF_0428		fecE putative_iron_transporter_LCGL_RS12640_NC_017490.1:544393-545175 Lactococcus garvieae Lg2 old_locus_tag=LCGL_0527
KS1546.fa	NZ_LTDA01000011.1	590862	591812	+	fecC	1-951/951	===============	0/0	100	92.22	lac_VF_0428		fecC putative_iron_transporter_LCGL_RS12645NC_017490.1:545165-546115 Lactococcus garvieae Lg2 old_locus_tag=LCGL_0528
KS1546.fa	NZ_LTDA01000011.1	591809	592747	+	fecD	1-939/939	===============	0/0	100	92.01	lac_VF_0428		fecD putative_iron_transporter_LCGL_RS12650_NC_017490.1:546112-547050 Lactococcus garvieae Lg2 old_locus_tag=LCGL_0529
KS1546.fa	NZ_LTDA01000011.1	592759	593700	+	fecB	1-942/942	===============	0/0	100	94.37	lac_VF_0428		fecB putative_iron_transporter(iron-heme_siderophore_like)_LCGL_RS12655_NC_017490.1:547062-548003 Lactococcus garvieae Lg2 old_locus_tag=LCGL_0530
KS1546.fa	NZ_LTDA01000011.1	655806	656615	+	hemolysin3	1-810/810	===============	0/0	100	91.23	lac_VF_0428		hemolysin3 Name=LCGL_RS12985 615478-616287 Lactococcus garvieae Lg2 complete genome old_locus_tag = LCGL_0597
KS1546.fa	NZ_LTDA01000016.1	4558	6270	+	Phosphoglucomutase	1-1713/1713	===============	0/0	100	93.93	lac_VF_0428		Phosphoglucomutase LCGL_RS17840_NC_017490.1:1558243-1559955 Lactococcus garvieae Lg2 ld_locus_tag=LCGL_1596
KS1546.fa	NZ_LTDA01000025.1	2212	3513	+	Enolase	1-1302/1302	===============	0/0	100	99.92	lac_VF_0428		Enolase LCGL_RS17440_NC_017490.1:c1490708-1489407 Lactococcus garvieae Lg2
KS1546.fa	NZ_LTDA01000027.1	8264	9040	-	fepC	1-777/777	===============	0/0	100	91.89	lac_VF_0428		fepC putative_ferric_iron_ABC_transporter_LCGL_RS18060_NC_017490.1:c1595008-1594232 Lactococcus garvieae Lg2 LCHL_1621
KS1546.fa	NZ_LTDA01000027.1	9042	10061	-	fepD	1-1020/1020	===============	0/0	100	90.88	lac_VF_0428		fepD putative_ferric_iron_ABC_transporter_LCGL_RS18065_NC_017490.1:c1596029-1595010 Lactococcus garvieae Lg2 LCHL_1622
KS1546.fa	NZ_LTDA01000027.1	10039	10980	-	fepB	1-942/942	===============	0/0	100	90.87	lac_VF_0428		fepB putative_ferric_iron_ABC_transporter_LCGL_RS18070_NC_017490.1:c1596948-1596007 Lactococcus garvieae Lg2 LCHL_1623
KS1546.fa	NZ_LTDA01000027.1	113407	114696	+	Putative_collagenase	1-1290/1290	===============	0/0	100	93.88	lac_VF_0428		Putative_collagenase NCBI name = U32 family peptidase LCGL_RS18575_NC_017490.1:1699976-1701265 Lactococcus garvieae Lg2 old_locus_tag=LCGL_1724
KS1546.fa	NZ_LTDA01000031.1	39645	41753	+	LPxTG-1	1-2109/2109	===============	0/0	100	98.53	lac_VF_0428		LPxTG-1 LCGL_RS14985_NC_017490.1:1023654-1025762 Lactococcus garvieae Lg2 old_locus_tag= LCGL_1005
Lg2.fa	NC_017490.1	106587	108692	-	feoB	1-2106/2106	===============	0/0	100	100	lac_VF_0428		feoB putative_ferrous_iron_trasnporter_LCGL_RS10540_BNC_017490.1:c108692-106587 Lactococcus garvieae Lg2
Lg2.fa	NC_017490.1	108705	109166	-	feoA	1-462/462	===============	0/0	100	100	lac_VF_0428		feoA putative_ferrous_iron_trasnporter__LCGL_RS10545_NC_017490.1:c109166-108705 Lactococcus garvieae Lg2
Lg2.fa	NC_017490.1	189794	194939	+	Adhesin	1-5146/5146	===============	0/0	100	100	lac_VF_0428		Adhesin NCBI name = Cell surface protein (putative Adhesin ) LCGL_RS11015 NC_017490.1:189794-194939 Lactococcus garvieae Lg2 complete genome old_locus_tag=LCGL_0196 paper-Morita
Lg2.fa	NC_017490.1	289210	289818	+	Superoxide_dismutase	1-609/609	===============	0/0	100	100	lac_VF_0428		Superoxide_dismutase LCGL_RS11445_NC_017490.1:289210-289818 Lactococcus garvieae Lg2 old_locus_tag=LCGL_0285
Lg2.fa	NC_017490.1	331642	332295	-	hemolysin1	1-654/654	===============	0/0	100	100	lac_VF_0428		hemolysin1 LCGL_RS11635F NC_017490.1:c332295-331642 Lactococcus garvieae Lg2 complete genome old_locus_tag=LCGL_0323
Lg2.fa	NC_017490.1	382251	383579	+	hemolysin2	1-1329/1329	===============	0/0	100	100	lac_VF_0428		hemolysin2 LCGL_RS11890:382251-383579 Lactococcus garvieae Lg2 complete genome old_locus_tag=LCGL_0374
Lg2.fa	NC_017490.1	544393	545175	+	fecE	1-783/783	===============	0/0	100	100	lac_VF_0428		fecE putative_iron_transporter_LCGL_RS12640_NC_017490.1:544393-545175 Lactococcus garvieae Lg2 old_locus_tag=LCGL_0527
Lg2.fa	NC_017490.1	545165	546115	+	fecC	1-951/951	===============	0/0	100	100	lac_VF_0428		fecC putative_iron_transporter_LCGL_RS12645NC_017490.1:545165-546115 Lactococcus garvieae Lg2 old_locus_tag=LCGL_0528
Lg2.fa	NC_017490.1	546112	547050	+	fecD	1-939/939	===============	0/0	100	100	lac_VF_0428		fecD putative_iron_transporter_LCGL_RS12650_NC_017490.1:546112-547050 Lactococcus garvieae Lg2 old_locus_tag=LCGL_0529
Lg2.fa	NC_017490.1	547062	548003	+	fecB	1-942/942	===============	0/0	100	100	lac_VF_0428		fecB putative_iron_transporter(iron-heme_siderophore_like)_LCGL_RS12655_NC_017490.1:547062-548003 Lactococcus garvieae Lg2 old_locus_tag=LCGL_0530
Lg2.fa	NC_017490.1	615478	616287	+	hemolysin3	1-810/810	===============	0/0	100	100	lac_VF_0428		hemolysin3 Name=LCGL_RS12985 615478-616287 Lactococcus garvieae Lg2 complete genome old_locus_tag = LCGL_0597
Lg2.fa	NC_017490.1	678241	679578	+	NADH_oxidase	1-1338/1338	===============	0/0	100	100	lac_VF_0428		NADH_oxidase LCGL_RS13300_NC_017490.1:678241-679578 Lactococcus garvieae Lg2
Lg2.fa	NC_017490.1	870285	870599	+	LPxTG-6	1-315/315	===============	0/0	100	100	lac_VF_0428		LPxTG-6 LPxTG_surface_protein_LCGL_RS14195_NC_017490.1:870285-870599 Lactococcus garvieae Lg2 old_locus_tag= LCGL_0844
Lg2.fa	NC_017490.1	1023654	1025762	+	LPxTG-1	1-2109/2109	===============	0/0	100	100	lac_VF_0428		LPxTG-1 LCGL_RS14985_NC_017490.1:1023654-1025762 Lactococcus garvieae Lg2 old_locus_tag= LCGL_1005
Lg2.fa	NC_017490.1	1305315	1306046	-	Sortase_A	1-732/732	===============	0/0	100	100	lac_VF_0428		Sortase_A LCGL_RS16475_NC_017490.1:c1306046-1305315 Lactococcus garvieae Lg2
Lg2.fa	NC_017490.1	1326392	1328014	+	Adhesin_Pav	1-1623/1623	===============	0/0	100	100	lac_VF_0428		Adhesin_Pav NCBI name = Putative_fibronectin-binding_protein_LCGL_RS16560 NC_017490.1:1326392-1328014 Lactococcus garvieae Lg2 LCGL_1330
Lg2.fa	NC_017490.1	1392494	1395289	-	LPxTG-2	1-2796/2796	===============	0/0	100	100	lac_VF_0428		LPxTG-2 LCGL_RS16935_NC_017490.1:c1395289-1392494 Lactococcus garvieae Lg2 LCGT1410
Lg2.fa	NC_017490.1	1489407	1490708	-	Enolase	1-1302/1302	===============	0/0	100	100	lac_VF_0428		Enolase LCGL_RS17440_NC_017490.1:c1490708-1489407 Lactococcus garvieae Lg2
Lg2.fa	NC_017490.1	1502838	1503767	+	Adhesin_PsaA	1-930/930	===============	0/0	100	100	lac_VF_0428		Adhesin_PsaA NCBI_name = metal_ABC_transporter_substrate-binding_protein LCGL_RS17525 NC_017490.1:1502838-1503767 Lactococcus garvieae Lg2 complete genome old_locus_tag=LCGL_1533
Lg2.fa	NC_017490.1	1548182	1549828	+	LPxTG-3	1-1647/1647	===============	0/0	100	100	lac_VF_0428		LPxTG-3 LCGL_RS17790_NC_017490.1:1548182-1549828 Lactococcus garvieae Lg2 old_locus_tag=LCGL_1585
Lg2.fa	NC_017490.1	1558243	1559955	+	Phosphoglucomutase	1-1713/1713	===============	0/0	100	100	lac_VF_0428		Phosphoglucomutase LCGL_RS17840_NC_017490.1:1558243-1559955 Lactococcus garvieae Lg2 ld_locus_tag=LCGL_1596
Lg2.fa	NC_017490.1	1594232	1595008	-	fepC	1-777/777	===============	0/0	100	100	lac_VF_0428		fepC putative_ferric_iron_ABC_transporter_LCGL_RS18060_NC_017490.1:c1595008-1594232 Lactococcus garvieae Lg2 LCHL_1621
Lg2.fa	NC_017490.1	1595010	1596029	-	fepD	1-1020/1020	===============	0/0	100	100	lac_VF_0428		fepD putative_ferric_iron_ABC_transporter_LCGL_RS18065_NC_017490.1:c1596029-1595010 Lactococcus garvieae Lg2 LCHL_1622
Lg2.fa	NC_017490.1	1596007	1596948	-	fepB	1-942/942	===============	0/0	100	100	lac_VF_0428		fepB putative_ferric_iron_ABC_transporter_LCGL_RS18070_NC_017490.1:c1596948-1596007 Lactococcus garvieae Lg2 LCHL_1623
Lg2.fa	NC_017490.1	1646872	1648641	-	LPxTG-4	1-1770/1770	===============	0/0	100	100	lac_VF_0428		LPxTG-4 LCGL_RS18320_NC_017490.1:c1648641-1646872 Lactococcus garvieae Lg2 old_locus_tag=LCGL_1672
Lg2.fa	NC_017490.1	1699976	1701265	+	Putative_collagenase	1-1290/1290	===============	0/0	100	100	lac_VF_0428		Putative_collagenase NCBI name = U32 family peptidase LCGL_RS18575_NC_017490.1:1699976-1701265 Lactococcus garvieae Lg2 old_locus_tag=LCGL_1724
Lg2.fa	NC_017490.1	1928003	1929013	-	Glyceraldehyde-3-phosphate_dehydrogenase	1-1011/1011	===============	0/0	100	100	lac_VF_0428		Glyceraldehyde-3-phosphate_dehydrogenase LCGL_RS19790_NC_017490.1:c1929013-1928003 Lactococcus garvieae Lg2
lg38.fa	NZ_BLXU01000001.1	83270	85378	+	LPxTG-1	1-2109/2109	===============	0/0	100	98.62	lac_VF_0428		LPxTG-1 LCGL_RS14985_NC_017490.1:1023654-1025762 Lactococcus garvieae Lg2 old_locus_tag= LCGL_1005
lg38.fa	NZ_BLXU01000002.1	88736	93880	-	Adhesin	1-5146/5146	========/======	1/1	99.98	97.98	lac_VF_0428		Adhesin NCBI name = Cell surface protein (putative Adhesin ) LCGL_RS11015 NC_017490.1:189794-194939 Lactococcus garvieae Lg2 complete genome old_locus_tag=LCGL_0196 paper-Morita
lg38.fa	NZ_BLXU01000002.1	171197	171658	+	feoA	1-462/462	===============	0/0	100	99.13	lac_VF_0428		feoA putative_ferrous_iron_trasnporter__LCGL_RS10545_NC_017490.1:c109166-108705 Lactococcus garvieae Lg2
lg38.fa	NZ_BLXU01000002.1	171671	173776	+	feoB	1-2106/2106	===============	0/0	100	98.91	lac_VF_0428		feoB putative_ferrous_iron_trasnporter_LCGL_RS10540_BNC_017490.1:c108692-106587 Lactococcus garvieae Lg2
lg38.fa	NZ_BLXU01000003.1	3904	5232	+	hemolysin2	1-1329/1329	===============	0/0	100	99.1	lac_VF_0428		hemolysin2 LCGL_RS11890:382251-383579 Lactococcus garvieae Lg2 complete genome old_locus_tag=LCGL_0374
lg38.fa	NZ_BLXU01000003.1	148199	148981	+	fecE	1-783/783	===============	0/0	100	99.49	lac_VF_0428		fecE putative_iron_transporter_LCGL_RS12640_NC_017490.1:544393-545175 Lactococcus garvieae Lg2 old_locus_tag=LCGL_0527
lg38.fa	NZ_BLXU01000003.1	148971	149921	+	fecC	1-951/951	===============	0/0	100	98.84	lac_VF_0428		fecC putative_iron_transporter_LCGL_RS12645NC_017490.1:545165-546115 Lactococcus garvieae Lg2 old_locus_tag=LCGL_0528
lg38.fa	NZ_BLXU01000003.1	149918	150856	+	fecD	1-939/939	===============	0/0	100	98.72	lac_VF_0428		fecD putative_iron_transporter_LCGL_RS12650_NC_017490.1:546112-547050 Lactococcus garvieae Lg2 old_locus_tag=LCGL_0529
lg38.fa	NZ_BLXU01000003.1	150868	151809	+	fecB	1-942/942	===============	0/0	100	99.26	lac_VF_0428		fecB putative_iron_transporter(iron-heme_siderophore_like)_LCGL_RS12655_NC_017490.1:547062-548003 Lactococcus garvieae Lg2 old_locus_tag=LCGL_0530
lg38.fa	NZ_BLXU01000004.1	13480	13794	-	LPxTG-6	1-315/315	===============	0/0	100	99.05	lac_VF_0428		LPxTG-6 LPxTG_surface_protein_LCGL_RS14195_NC_017490.1:870285-870599 Lactococcus garvieae Lg2 old_locus_tag= LCGL_0844
lg38.fa	NZ_BLXU01000004.1	159749	160479	-	Sortase_A	2-732/732	===============	0/0	99.86	98.77	lac_VF_0428		Sortase_A LCGL_RS16475_NC_017490.1:c1306046-1305315 Lactococcus garvieae Lg2
lg38.fa	NZ_BLXU01000005.1	75140	76477	+	NADH_oxidase	1-1338/1338	===============	0/0	100	99.92	lac_VF_0428		NADH_oxidase LCGL_RS13300_NC_017490.1:678241-679578 Lactococcus garvieae Lg2
lg38.fa	NZ_BLXU01000006.1	62187	63488	-	Enolase	1-1302/1302	===============	0/0	100	99.92	lac_VF_0428		Enolase LCGL_RS17440_NC_017490.1:c1490708-1489407 Lactococcus garvieae Lg2
lg38.fa	NZ_BLXU01000006.1	75703	76628	+	Adhesin_PsaA	5-930/930	===============	0/0	99.57	99.57	lac_VF_0428		Adhesin_PsaA NCBI_name = metal_ABC_transporter_substrate-binding_protein LCGL_RS17525 NC_017490.1:1502838-1503767 Lactococcus garvieae Lg2 complete genome old_locus_tag=LCGL_1533
lg38.fa	NZ_BLXU01000006.1	134477	136189	+	Phosphoglucomutase	1-1713/1713	===============	0/0	100	98.95	lac_VF_0428		Phosphoglucomutase LCGL_RS17840_NC_017490.1:1558243-1559955 Lactococcus garvieae Lg2 ld_locus_tag=LCGL_1596
lg38.fa	NZ_BLXU01000007.1	83274	83927	+	hemolysin1	1-654/654	===============	0/0	100	98.93	lac_VF_0428		hemolysin1 LCGL_RS11635F NC_017490.1:c332295-331642 Lactococcus garvieae Lg2 complete genome old_locus_tag=LCGL_0323
lg38.fa	NZ_BLXU01000007.1	124626	125234	-	Superoxide_dismutase	1-609/609	===============	0/0	100	99.84	lac_VF_0428		Superoxide_dismutase LCGL_RS11445_NC_017490.1:289210-289818 Lactococcus garvieae Lg2 old_locus_tag=LCGL_0285
lg38.fa	NZ_BLXU01000011.1	70868	71878	-	Glyceraldehyde-3-phosphate_dehydrogenase	1-1011/1011	===============	0/0	100	99.8	lac_VF_0428		Glyceraldehyde-3-phosphate_dehydrogenase LCGL_RS19790_NC_017490.1:c1929013-1928003 Lactococcus garvieae Lg2
lg38.fa	NZ_BLXU01000012.1	29413	30222	-	hemolysin3	1-810/810	===============	0/0	100	99.14	lac_VF_0428		hemolysin3 Name=LCGL_RS12985 615478-616287 Lactococcus garvieae Lg2 complete genome old_locus_tag = LCGL_0597
lg38.fa	NZ_BLXU01000013.1	4356	5978	+	Adhesin_Pav	1-1623/1623	===============	0/0	100	99.38	lac_VF_0428		Adhesin_Pav NCBI name = Putative_fibronectin-binding_protein_LCGL_RS16560 NC_017490.1:1326392-1328014 Lactococcus garvieae Lg2 LCGL_1330
lg38.fa	NZ_BLXU01000014.1	49295	50236	+	fepB	1-942/942	===============	0/0	100	99.58	lac_VF_0428		fepB putative_ferric_iron_ABC_transporter_LCGL_RS18070_NC_017490.1:c1596948-1596007 Lactococcus garvieae Lg2 LCHL_1623
lg38.fa	NZ_BLXU01000014.1	50214	51233	+	fepD	1-1020/1020	===============	0/0	100	99.71	lac_VF_0428		fepD putative_ferric_iron_ABC_transporter_LCGL_RS18065_NC_017490.1:c1596029-1595010 Lactococcus garvieae Lg2 LCHL_1622
lg38.fa	NZ_BLXU01000014.1	51235	52011	+	fepC	1-777/777	===============	0/0	100	98.58	lac_VF_0428		fepC putative_ferric_iron_ABC_transporter_LCGL_RS18060_NC_017490.1:c1595008-1594232 Lactococcus garvieae Lg2 LCHL_1621
lg38.fa	NZ_BLXU01000016.1	4956	6245	-	Putative_collagenase	1-1290/1290	===============	0/0	100	99.07	lac_VF_0428		Putative_collagenase NCBI name = U32 family peptidase LCGL_RS18575_NC_017490.1:1699976-1701265 Lactococcus garvieae Lg2 old_locus_tag=LCGL_1724
lg38.fa	NZ_BLXU01000022.1	990	2759	-	LPxTG-4	1-1770/1770	===============	0/0	100	98.53	lac_VF_0428		LPxTG-4 LCGL_RS18320_NC_017490.1:c1648641-1646872 Lactococcus garvieae Lg2 old_locus_tag=LCGL_1672
LG728.fa	NZ_CP071285.1	97658	99763	-	feoB	1-2106/2106	===============	0/0	100	99.43	lac_VF_0428		feoB putative_ferrous_iron_trasnporter_LCGL_RS10540_BNC_017490.1:c108692-106587 Lactococcus garvieae Lg2
LG728.fa	NZ_CP071285.1	99776	100237	-	feoA	1-462/462	===============	0/0	100	99.57	lac_VF_0428		feoA putative_ferrous_iron_trasnporter__LCGL_RS10545_NC_017490.1:c109166-108705 Lactococcus garvieae Lg2
LG728.fa	NZ_CP071285.1	180413	185540	+	Adhesin	1-5146/5146	========/======	3/20	99.63	97.81	lac_VF_0428		Adhesin NCBI name = Cell surface protein (putative Adhesin ) LCGL_RS11015 NC_017490.1:189794-194939 Lactococcus garvieae Lg2 complete genome old_locus_tag=LCGL_0196 paper-Morita
LG728.fa	NZ_CP071285.1	279068	279676	+	Superoxide_dismutase	1-609/609	===============	0/0	100	99.02	lac_VF_0428		Superoxide_dismutase LCGL_RS11445_NC_017490.1:289210-289818 Lactococcus garvieae Lg2 old_locus_tag=LCGL_0285
LG728.fa	NZ_CP071285.1	323081	323734	-	hemolysin1	1-654/654	===============	0/0	100	98.62	lac_VF_0428		hemolysin1 LCGL_RS11635F NC_017490.1:c332295-331642 Lactococcus garvieae Lg2 complete genome old_locus_tag=LCGL_0323
LG728.fa	NZ_CP071285.1	382094	383422	+	hemolysin2	1-1329/1329	===============	0/0	100	98.72	lac_VF_0428		hemolysin2 LCGL_RS11890:382251-383579 Lactococcus garvieae Lg2 complete genome old_locus_tag=LCGL_0374
LG728.fa	NZ_CP071285.1	526530	527312	+	fecE	1-783/783	===============	0/0	100	98.98	lac_VF_0428		fecE putative_iron_transporter_LCGL_RS12640_NC_017490.1:544393-545175 Lactococcus garvieae Lg2 old_locus_tag=LCGL_0527
LG728.fa	NZ_CP071285.1	527302	528252	+	fecC	1-951/951	===============	0/0	100	99.58	lac_VF_0428		fecC putative_iron_transporter_LCGL_RS12645NC_017490.1:545165-546115 Lactococcus garvieae Lg2 old_locus_tag=LCGL_0528
LG728.fa	NZ_CP071285.1	528249	529187	+	fecD	1-939/939	===============	0/0	100	99.15	lac_VF_0428		fecD putative_iron_transporter_LCGL_RS12650_NC_017490.1:546112-547050 Lactococcus garvieae Lg2 old_locus_tag=LCGL_0529
LG728.fa	NZ_CP071285.1	529199	530140	+	fecB	1-942/942	===============	0/0	100	99.47	lac_VF_0428		fecB putative_iron_transporter(iron-heme_siderophore_like)_LCGL_RS12655_NC_017490.1:547062-548003 Lactococcus garvieae Lg2 old_locus_tag=LCGL_0530
LG728.fa	NZ_CP071285.1	594241	595050	+	hemolysin3	1-810/810	===============	0/0	100	99.26	lac_VF_0428		hemolysin3 Name=LCGL_RS12985 615478-616287 Lactococcus garvieae Lg2 complete genome old_locus_tag = LCGL_0597
LG728.fa	NZ_CP071285.1	689630	691252	-	Adhesin_Pav	1-1623/1623	===============	0/0	100	98.95	lac_VF_0428		Adhesin_Pav NCBI name = Putative_fibronectin-binding_protein_LCGL_RS16560 NC_017490.1:1326392-1328014 Lactococcus garvieae Lg2 LCGL_1330
LG728.fa	NZ_CP071285.1	711615	712345	+	Sortase_A	2-732/732	===============	0/0	99.86	99.32	lac_VF_0428		Sortase_A LCGL_RS16475_NC_017490.1:c1306046-1305315 Lactococcus garvieae Lg2
LG728.fa	NZ_CP071285.1	889457	889771	+	LPxTG-6	1-315/315	===============	0/0	100	98.41	lac_VF_0428		LPxTG-6 LPxTG_surface_protein_LCGL_RS14195_NC_017490.1:870285-870599 Lactococcus garvieae Lg2 old_locus_tag= LCGL_0844
LG728.fa	NZ_CP071285.1	1106422	1108530	-	LPxTG-1	1-2109/2109	===============	0/0	100	98.72	lac_VF_0428		LPxTG-1 LCGL_RS14985_NC_017490.1:1023654-1025762 Lactococcus garvieae Lg2 old_locus_tag= LCGL_1005
LG728.fa	NZ_CP071285.1	1356478	1357815	-	NADH_oxidase	1-1338/1338	===============	0/0	100	98.88	lac_VF_0428		NADH_oxidase LCGL_RS13300_NC_017490.1:678241-679578 Lactococcus garvieae Lg2
LG728.fa	NZ_CP071285.1	1479003	1480304	-	Enolase	1-1302/1302	===============	0/0	100	99.92	lac_VF_0428		Enolase LCGL_RS17440_NC_017490.1:c1490708-1489407 Lactococcus garvieae Lg2
LG728.fa	NZ_CP071285.1	1495703	1496632	+	Adhesin_PsaA	1-930/930	===============	0/0	100	97.96	lac_VF_0428		Adhesin_PsaA NCBI_name = metal_ABC_transporter_substrate-binding_protein LCGL_RS17525 NC_017490.1:1502838-1503767 Lactococcus garvieae Lg2 complete genome old_locus_tag=LCGL_1533
LG728.fa	NZ_CP071285.1	1567896	1569608	+	Phosphoglucomutase	1-1713/1713	===============	0/0	100	98.95	lac_VF_0428		Phosphoglucomutase LCGL_RS17840_NC_017490.1:1558243-1559955 Lactococcus garvieae Lg2 ld_locus_tag=LCGL_1596
LG728.fa	NZ_CP071285.1	1603194	1603970	-	fepC	1-777/777	===============	0/0	100	98.46	lac_VF_0428		fepC putative_ferric_iron_ABC_transporter_LCGL_RS18060_NC_017490.1:c1595008-1594232 Lactococcus garvieae Lg2 LCHL_1621
LG728.fa	NZ_CP071285.1	1603972	1604991	-	fepD	1-1020/1020	===============	0/0	100	99.41	lac_VF_0428		fepD putative_ferric_iron_ABC_transporter_LCGL_RS18065_NC_017490.1:c1596029-1595010 Lactococcus garvieae Lg2 LCHL_1622
LG728.fa	NZ_CP071285.1	1604969	1605910	-	fepB	1-942/942	===============	0/0	100	99.58	lac_VF_0428		fepB putative_ferric_iron_ABC_transporter_LCGL_RS18070_NC_017490.1:c1596948-1596007 Lactococcus garvieae Lg2 LCHL_1623
LG728.fa	NZ_CP071285.1	1655869	1657638	-	LPxTG-4	1-1770/1770	===============	0/0	100	98.08	lac_VF_0428		LPxTG-4 LCGL_RS18320_NC_017490.1:c1648641-1646872 Lactococcus garvieae Lg2 old_locus_tag=LCGL_1672
LG728.fa	NZ_CP071285.1	1715657	1716946	+	Putative_collagenase	1-1290/1290	===============	0/0	100	98.84	lac_VF_0428		Putative_collagenase NCBI name = U32 family peptidase LCGL_RS18575_NC_017490.1:1699976-1701265 Lactococcus garvieae Lg2 old_locus_tag=LCGL_1724
LG728.fa	NZ_CP071285.1	1925404	1926414	-	Glyceraldehyde-3-phosphate_dehydrogenase	1-1011/1011	===============	0/0	100	99.9	lac_VF_0428		Glyceraldehyde-3-phosphate_dehydrogenase LCGL_RS19790_NC_017490.1:c1929013-1928003 Lactococcus garvieae Lg2
LG791.fa	NZ_CP071290.1	106887	108992	-	feoB	1-2106/2106	===============	0/0	100	100	lac_VF_0428		feoB putative_ferrous_iron_trasnporter_LCGL_RS10540_BNC_017490.1:c108692-106587 Lactococcus garvieae Lg2
LG791.fa	NZ_CP071290.1	109005	109466	-	feoA	1-462/462	===============	0/0	100	100	lac_VF_0428		feoA putative_ferrous_iron_trasnporter__LCGL_RS10545_NC_017490.1:c109166-108705 Lactococcus garvieae Lg2
LG791.fa	NZ_CP071290.1	190093	195238	+	Adhesin	1-5146/5146	===============	0/0	100	99.88	lac_VF_0428		Adhesin NCBI name = Cell surface protein (putative Adhesin ) LCGL_RS11015 NC_017490.1:189794-194939 Lactococcus garvieae Lg2 complete genome old_locus_tag=LCGL_0196 paper-Morita
LG791.fa	NZ_CP071290.1	289196	289804	+	Superoxide_dismutase	1-609/609	===============	0/0	100	100	lac_VF_0428		Superoxide_dismutase LCGL_RS11445_NC_017490.1:289210-289818 Lactococcus garvieae Lg2 old_locus_tag=LCGL_0285
LG791.fa	NZ_CP071290.1	330619	331272	-	hemolysin1	1-654/654	===============	0/0	100	100	lac_VF_0428		hemolysin1 LCGL_RS11635F NC_017490.1:c332295-331642 Lactococcus garvieae Lg2 complete genome old_locus_tag=LCGL_0323
LG791.fa	NZ_CP071290.1	381229	382557	+	hemolysin2	1-1329/1329	===============	0/0	100	100	lac_VF_0428		hemolysin2 LCGL_RS11890:382251-383579 Lactococcus garvieae Lg2 complete genome old_locus_tag=LCGL_0374
LG791.fa	NZ_CP071290.1	525430	526212	+	fecE	1-783/783	===============	0/0	100	100	lac_VF_0428		fecE putative_iron_transporter_LCGL_RS12640_NC_017490.1:544393-545175 Lactococcus garvieae Lg2 old_locus_tag=LCGL_0527
LG791.fa	NZ_CP071290.1	526202	527152	+	fecC	1-951/951	===============	0/0	100	99.89	lac_VF_0428		fecC putative_iron_transporter_LCGL_RS12645NC_017490.1:545165-546115 Lactococcus garvieae Lg2 old_locus_tag=LCGL_0528
LG791.fa	NZ_CP071290.1	527149	528087	+	fecD	1-939/939	===============	0/0	100	99.79	lac_VF_0428		fecD putative_iron_transporter_LCGL_RS12650_NC_017490.1:546112-547050 Lactococcus garvieae Lg2 old_locus_tag=LCGL_0529
LG791.fa	NZ_CP071290.1	528099	529040	+	fecB	1-942/942	===============	0/0	100	100	lac_VF_0428		fecB putative_iron_transporter(iron-heme_siderophore_like)_LCGL_RS12655_NC_017490.1:547062-548003 Lactococcus garvieae Lg2 old_locus_tag=LCGL_0530
LG791.fa	NZ_CP071290.1	596713	597522	+	hemolysin3	1-810/810	===============	0/0	100	100	lac_VF_0428		hemolysin3 Name=LCGL_RS12985 615478-616287 Lactococcus garvieae Lg2 complete genome old_locus_tag = LCGL_0597
LG791.fa	NZ_CP071290.1	659535	660872	+	NADH_oxidase	1-1338/1338	===============	0/0	100	100	lac_VF_0428		NADH_oxidase LCGL_RS13300_NC_017490.1:678241-679578 Lactococcus garvieae Lg2
LG791.fa	NZ_CP071290.1	846792	847106	+	LPxTG-6	1-315/315	===============	0/0	100	99.68	lac_VF_0428		LPxTG-6 LPxTG_surface_protein_LCGL_RS14195_NC_017490.1:870285-870599 Lactococcus garvieae Lg2 old_locus_tag= LCGL_0844
LG791.fa	NZ_CP071290.1	998624	1000732	+	LPxTG-1	1-2109/2109	===============	0/0	100	100	lac_VF_0428		LPxTG-1 LCGL_RS14985_NC_017490.1:1023654-1025762 Lactococcus garvieae Lg2 old_locus_tag= LCGL_1005
LG791.fa	NZ_CP071290.1	1280165	1280896	-	Sortase_A	1-732/732	===============	0/0	100	100	lac_VF_0428		Sortase_A LCGL_RS16475_NC_017490.1:c1306046-1305315 Lactococcus garvieae Lg2
LG791.fa	NZ_CP071290.1	1301242	1302864	+	Adhesin_Pav	1-1623/1623	===============	0/0	100	100	lac_VF_0428		Adhesin_Pav NCBI name = Putative_fibronectin-binding_protein_LCGL_RS16560 NC_017490.1:1326392-1328014 Lactococcus garvieae Lg2 LCGL_1330
LG791.fa	NZ_CP071290.1	1435714	1437015	-	Enolase	1-1302/1302	===============	0/0	100	99.92	lac_VF_0428		Enolase LCGL_RS17440_NC_017490.1:c1490708-1489407 Lactococcus garvieae Lg2
LG791.fa	NZ_CP071290.1	1449145	1450074	+	Adhesin_PsaA	1-930/930	===============	0/0	100	100	lac_VF_0428		Adhesin_PsaA NCBI_name = metal_ABC_transporter_substrate-binding_protein LCGL_RS17525 NC_017490.1:1502838-1503767 Lactococcus garvieae Lg2 complete genome old_locus_tag=LCGL_1533
LG791.fa	NZ_CP071290.1	1503973	1505619	+	LPxTG-3	1-1647/1647	===============	0/0	100	99.88	lac_VF_0428		LPxTG-3 LCGL_RS17790_NC_017490.1:1548182-1549828 Lactococcus garvieae Lg2 old_locus_tag=LCGL_1585
LG791.fa	NZ_CP071290.1	1514034	1515746	+	Phosphoglucomutase	1-1713/1713	===============	0/0	100	100	lac_VF_0428		Phosphoglucomutase LCGL_RS17840_NC_017490.1:1558243-1559955 Lactococcus garvieae Lg2 ld_locus_tag=LCGL_1596
LG791.fa	NZ_CP071290.1	1550073	1550849	-	fepC	1-777/777	===============	0/0	100	100	lac_VF_0428		fepC putative_ferric_iron_ABC_transporter_LCGL_RS18060_NC_017490.1:c1595008-1594232 Lactococcus garvieae Lg2 LCHL_1621
LG791.fa	NZ_CP071290.1	1550851	1551870	-	fepD	1-1020/1020	===============	0/0	100	100	lac_VF_0428		fepD putative_ferric_iron_ABC_transporter_LCGL_RS18065_NC_017490.1:c1596029-1595010 Lactococcus garvieae Lg2 LCHL_1622
LG791.fa	NZ_CP071290.1	1551848	1552789	-	fepB	1-942/942	===============	0/0	100	99.89	lac_VF_0428		fepB putative_ferric_iron_ABC_transporter_LCGL_RS18070_NC_017490.1:c1596948-1596007 Lactococcus garvieae Lg2 LCHL_1623
LG791.fa	NZ_CP071290.1	1602698	1604466	-	LPxTG-4	1-1770/1770	========/======	1/1	99.94	99.89	lac_VF_0428		LPxTG-4 LCGL_RS18320_NC_017490.1:c1648641-1646872 Lactococcus garvieae Lg2 old_locus_tag=LCGL_1672
LG791.fa	NZ_CP071290.1	1655830	1657119	+	Putative_collagenase	1-1290/1290	===============	0/0	100	99.84	lac_VF_0428		Putative_collagenase NCBI name = U32 family peptidase LCGL_RS18575_NC_017490.1:1699976-1701265 Lactococcus garvieae Lg2 old_locus_tag=LCGL_1724
LG791.fa	NZ_CP071290.1	1870060	1871070	-	Glyceraldehyde-3-phosphate_dehydrogenase	1-1011/1011	===============	0/0	100	100	lac_VF_0428		Glyceraldehyde-3-phosphate_dehydrogenase LCGL_RS19790_NC_017490.1:c1929013-1928003 Lactococcus garvieae Lg2
LG9.fa	NZ_AGQY01000002.1	88719	93374	-	Adhesin	1-4658/5146	========/=====.	2/2	90.48	97.96	lac_VF_0428		Adhesin NCBI name = Cell surface protein (putative Adhesin ) LCGL_RS11015 NC_017490.1:189794-194939 Lactococcus garvieae Lg2 complete genome old_locus_tag=LCGL_0196 paper-Morita
LG9.fa	NZ_AGQY01000010.1	18666	20771	-	feoB	1-2106/2106	===============	0/0	100	99.48	lac_VF_0428		feoB putative_ferrous_iron_trasnporter_LCGL_RS10540_BNC_017490.1:c108692-106587 Lactococcus garvieae Lg2
LG9.fa	NZ_AGQY01000010.1	20784	21245	-	feoA	1-462/462	===============	0/0	100	99.57	lac_VF_0428		feoA putative_ferrous_iron_trasnporter__LCGL_RS10545_NC_017490.1:c109166-108705 Lactococcus garvieae Lg2
LG9.fa	NZ_AGQY01000012.1	38529	39539	-	Glyceraldehyde-3-phosphate_dehydrogenase	1-1011/1011	===============	0/0	100	99.9	lac_VF_0428		Glyceraldehyde-3-phosphate_dehydrogenase LCGL_RS19790_NC_017490.1:c1929013-1928003 Lactococcus garvieae Lg2
LG9.fa	NZ_AGQY01000014.1	50629	51570	+	fepB	1-942/942	===============	0/0	100	99.79	lac_VF_0428		fepB putative_ferric_iron_ABC_transporter_LCGL_RS18070_NC_017490.1:c1596948-1596007 Lactococcus garvieae Lg2 LCHL_1623
LG9.fa	NZ_AGQY01000014.1	51548	52567	+	fepD	1-1020/1020	===============	0/0	100	99.31	lac_VF_0428		fepD putative_ferric_iron_ABC_transporter_LCGL_RS18065_NC_017490.1:c1596029-1595010 Lactococcus garvieae Lg2 LCHL_1622
LG9.fa	NZ_AGQY01000014.1	52569	53345	+	fepC	1-777/777	===============	0/0	100	98.46	lac_VF_0428		fepC putative_ferric_iron_ABC_transporter_LCGL_RS18060_NC_017490.1:c1595008-1594232 Lactococcus garvieae Lg2 LCHL_1621
LG9.fa	NZ_AGQY01000024.1	8870	9478	-	Superoxide_dismutase	1-609/609	===============	0/0	100	99.34	lac_VF_0428		Superoxide_dismutase LCGL_RS11445_NC_017490.1:289210-289818 Lactococcus garvieae Lg2 old_locus_tag=LCGL_0285
LG9.fa	NZ_AGQY01000043.1	13699	15807	-	LPxTG-1	1-2109/2109	===============	0/0	100	98.81	lac_VF_0428		LPxTG-1 LCGL_RS14985_NC_017490.1:1023654-1025762 Lactococcus garvieae Lg2 old_locus_tag= LCGL_1005
LG9.fa	NZ_AGQY01000044.1	27896	28837	-	fecB	1-942/942	===============	0/0	100	99.26	lac_VF_0428		fecB putative_iron_transporter(iron-heme_siderophore_like)_LCGL_RS12655_NC_017490.1:547062-548003 Lactococcus garvieae Lg2 old_locus_tag=LCGL_0530
LG9.fa	NZ_AGQY01000044.1	28849	29787	-	fecD	1-939/939	===============	0/0	100	98.4	lac_VF_0428		fecD putative_iron_transporter_LCGL_RS12650_NC_017490.1:546112-547050 Lactococcus garvieae Lg2 old_locus_tag=LCGL_0529
LG9.fa	NZ_AGQY01000044.1	29784	30734	-	fecC	1-951/951	===============	0/0	100	98.84	lac_VF_0428		fecC putative_iron_transporter_LCGL_RS12645NC_017490.1:545165-546115 Lactococcus garvieae Lg2 old_locus_tag=LCGL_0528
LG9.fa	NZ_AGQY01000044.1	30724	31506	-	fecE	1-783/783	===============	0/0	100	99.11	lac_VF_0428		fecE putative_iron_transporter_LCGL_RS12640_NC_017490.1:544393-545175 Lactococcus garvieae Lg2 old_locus_tag=LCGL_0527
LG9.fa	NZ_AGQY01000052.1	9354	9668	-	LPxTG-6	1-315/315	===============	0/0	100	98.09	lac_VF_0428		LPxTG-6 LPxTG_surface_protein_LCGL_RS14195_NC_017490.1:870285-870599 Lactococcus garvieae Lg2 old_locus_tag= LCGL_0844
LG9.fa	NZ_AGQY01000059.1	27927	29264	+	NADH_oxidase	1-1338/1338	===============	0/0	100	98.88	lac_VF_0428		NADH_oxidase LCGL_RS13300_NC_017490.1:678241-679578 Lactococcus garvieae Lg2
LG9.fa	NZ_AGQY01000093.1	13933	15261	-	hemolysin2	1-1329/1329	===============	0/0	100	98.65	lac_VF_0428		hemolysin2 LCGL_RS11890:382251-383579 Lactococcus garvieae Lg2 complete genome old_locus_tag=LCGL_0374
LG9.fa	NZ_AGQY01000094.1	9870	10523	+	hemolysin1	1-654/654	===============	0/0	100	98.47	lac_VF_0428		hemolysin1 LCGL_RS11635F NC_017490.1:c332295-331642 Lactococcus garvieae Lg2 complete genome old_locus_tag=LCGL_0323
LG9.fa	NZ_AGQY01000097.1	9591	10321	-	Sortase_A	2-732/732	===============	0/0	99.86	99.32	lac_VF_0428		Sortase_A LCGL_RS16475_NC_017490.1:c1306046-1305315 Lactococcus garvieae Lg2
LG9.fa	NZ_AGQY01000097.1	30684	32306	+	Adhesin_Pav	1-1623/1623	===============	0/0	100	98.71	lac_VF_0428		Adhesin_Pav NCBI name = Putative_fibronectin-binding_protein_LCGL_RS16560 NC_017490.1:1326392-1328014 Lactococcus garvieae Lg2 LCGL_1330
LG9.fa	NZ_AGQY01000100.1	26611	27420	-	hemolysin3	1-810/810	===============	0/0	100	99.75	lac_VF_0428		hemolysin3 Name=LCGL_RS12985 615478-616287 Lactococcus garvieae Lg2 complete genome old_locus_tag = LCGL_0597
LG9.fa	NZ_AGQY01000105.1	16202	17914	-	Phosphoglucomutase	1-1713/1713	===============	0/0	100	98.89	lac_VF_0428		Phosphoglucomutase LCGL_RS17840_NC_017490.1:1558243-1559955 Lactococcus garvieae Lg2 ld_locus_tag=LCGL_1596
LG9.fa	NZ_AGQY01000105.1	25667	27028	-	LPxTG-3	1-1361/1647	========/====..	1/1	82.64	96.84	lac_VF_0428		LPxTG-3 LCGL_RS17790_NC_017490.1:1548182-1549828 Lactococcus garvieae Lg2 old_locus_tag=LCGL_1585
LG9.fa	NZ_AGQY01000131.1	1960	3261	-	Enolase	1-1302/1302	===============	0/0	100	100	lac_VF_0428		Enolase LCGL_RS17440_NC_017490.1:c1490708-1489407 Lactococcus garvieae Lg2
LG9.fa	NZ_AGQY01000131.1	15468	16397	+	Adhesin_PsaA	1-930/930	===============	0/0	100	97.63	lac_VF_0428		Adhesin_PsaA NCBI_name = metal_ABC_transporter_substrate-binding_protein LCGL_RS17525 NC_017490.1:1502838-1503767 Lactococcus garvieae Lg2 complete genome old_locus_tag=LCGL_1533
LG9.fa	NZ_AGQY01000133.1	26542	27831	+	Putative_collagenase	1-1290/1290	===============	0/0	100	98.84	lac_VF_0428		Putative_collagenase NCBI name = U32 family peptidase LCGL_RS18575_NC_017490.1:1699976-1701265 Lactococcus garvieae Lg2 old_locus_tag=LCGL_1724
Lg-Granada.fa	NZ_CP084377.1	104739	106076	+	NADH_oxidase	1-1338/1338	===============	0/0	100	98.88	lac_VF_0428		NADH_oxidase LCGL_RS13300_NC_017490.1:678241-679578 Lactococcus garvieae Lg2
Lg-Granada.fa	NZ_CP084377.1	392345	394453	+	LPxTG-1	1-2109/2109	===============	0/0	100	98.72	lac_VF_0428		LPxTG-1 LCGL_RS14985_NC_017490.1:1023654-1025762 Lactococcus garvieae Lg2 old_locus_tag= LCGL_1005
Lg-Granada.fa	NZ_CP084377.1	652011	652325	-	LPxTG-6	1-315/315	===============	0/0	100	98.41	lac_VF_0428		LPxTG-6 LPxTG_surface_protein_LCGL_RS14195_NC_017490.1:870285-870599 Lactococcus garvieae Lg2 old_locus_tag= LCGL_0844
Lg-Granada.fa	NZ_CP084377.1	793212	793942	-	Sortase_A	2-732/732	===============	0/0	99.86	99.32	lac_VF_0428		Sortase_A LCGL_RS16475_NC_017490.1:c1306046-1305315 Lactococcus garvieae Lg2
Lg-Granada.fa	NZ_CP084377.1	814305	815927	+	Adhesin_Pav	1-1623/1623	===============	0/0	100	98.95	lac_VF_0428		Adhesin_Pav NCBI name = Putative_fibronectin-binding_protein_LCGL_RS16560 NC_017490.1:1326392-1328014 Lactococcus garvieae Lg2 LCGL_1330
Lg-Granada.fa	NZ_CP084377.1	937828	938637	-	hemolysin3	1-810/810	===============	0/0	100	99.26	lac_VF_0428		hemolysin3 Name=LCGL_RS12985 615478-616287 Lactococcus garvieae Lg2 complete genome old_locus_tag = LCGL_0597
Lg-Granada.fa	NZ_CP084377.1	1002803	1003744	-	fecB	1-942/942	===============	0/0	100	99.47	lac_VF_0428		fecB putative_iron_transporter(iron-heme_siderophore_like)_LCGL_RS12655_NC_017490.1:547062-548003 Lactococcus garvieae Lg2 old_locus_tag=LCGL_0530
Lg-Granada.fa	NZ_CP084377.1	1003756	1004694	-	fecD	1-939/939	===============	0/0	100	99.15	lac_VF_0428		fecD putative_iron_transporter_LCGL_RS12650_NC_017490.1:546112-547050 Lactococcus garvieae Lg2 old_locus_tag=LCGL_0529
Lg-Granada.fa	NZ_CP084377.1	1004691	1005641	-	fecC	1-951/951	===============	0/0	100	99.58	lac_VF_0428		fecC putative_iron_transporter_LCGL_RS12645NC_017490.1:545165-546115 Lactococcus garvieae Lg2 old_locus_tag=LCGL_0528
Lg-Granada.fa	NZ_CP084377.1	1005631	1006413	-	fecE	1-783/783	===============	0/0	100	98.98	lac_VF_0428		fecE putative_iron_transporter_LCGL_RS12640_NC_017490.1:544393-545175 Lactococcus garvieae Lg2 old_locus_tag=LCGL_0527
Lg-Granada.fa	NZ_CP084377.1	1189277	1190605	-	hemolysin2	1-1329/1329	===============	0/0	100	98.72	lac_VF_0428		hemolysin2 LCGL_RS11890:382251-383579 Lactococcus garvieae Lg2 complete genome old_locus_tag=LCGL_0374
Lg-Granada.fa	NZ_CP084377.1	1248965	1249618	+	hemolysin1	1-654/654	===============	0/0	100	98.62	lac_VF_0428		hemolysin1 LCGL_RS11635F NC_017490.1:c332295-331642 Lactococcus garvieae Lg2 complete genome old_locus_tag=LCGL_0323
Lg-Granada.fa	NZ_CP084377.1	1293023	1293631	-	Superoxide_dismutase	1-609/609	===============	0/0	100	99.02	lac_VF_0428		Superoxide_dismutase LCGL_RS11445_NC_017490.1:289210-289818 Lactococcus garvieae Lg2 old_locus_tag=LCGL_0285
Lg-Granada.fa	NZ_CP084377.1	1387445	1392572	-	Adhesin	1-5146/5146	========/======	3/20	99.63	97.77	lac_VF_0428		Adhesin NCBI name = Cell surface protein (putative Adhesin ) LCGL_RS11015 NC_017490.1:189794-194939 Lactococcus garvieae Lg2 complete genome old_locus_tag=LCGL_0196 paper-Morita
Lg-Granada.fa	NZ_CP084377.1	1472749	1473210	+	feoA	1-462/462	===============	0/0	100	99.57	lac_VF_0428		feoA putative_ferrous_iron_trasnporter__LCGL_RS10545_NC_017490.1:c109166-108705 Lactococcus garvieae Lg2
Lg-Granada.fa	NZ_CP084377.1	1473223	1475328	+	feoB	1-2106/2106	===============	0/0	100	99.48	lac_VF_0428		feoB putative_ferrous_iron_trasnporter_LCGL_RS10540_BNC_017490.1:c108692-106587 Lactococcus garvieae Lg2
Lg-Granada.fa	NZ_CP084377.1	1607908	1608918	+	Glyceraldehyde-3-phosphate_dehydrogenase	1-1011/1011	===============	0/0	100	99.9	lac_VF_0428		Glyceraldehyde-3-phosphate_dehydrogenase LCGL_RS19790_NC_017490.1:c1929013-1928003 Lactococcus garvieae Lg2
Lg-Granada.fa	NZ_CP084377.1	1847045	1848334	-	Putative_collagenase	1-1290/1290	===============	0/0	100	98.84	lac_VF_0428		Putative_collagenase NCBI name = U32 family peptidase LCGL_RS18575_NC_017490.1:1699976-1701265 Lactococcus garvieae Lg2 old_locus_tag=LCGL_1724
Lg-Granada.fa	NZ_CP084377.1	1906378	1908147	+	LPxTG-4	1-1770/1770	===============	0/0	100	98.08	lac_VF_0428		LPxTG-4 LCGL_RS18320_NC_017490.1:c1648641-1646872 Lactococcus garvieae Lg2 old_locus_tag=LCGL_1672
Lg-Granada.fa	NZ_CP084377.1	1958106	1959047	+	fepB	1-942/942	===============	0/0	100	99.58	lac_VF_0428		fepB putative_ferric_iron_ABC_transporter_LCGL_RS18070_NC_017490.1:c1596948-1596007 Lactococcus garvieae Lg2 LCHL_1623
Lg-Granada.fa	NZ_CP084377.1	1959025	1960044	+	fepD	1-1020/1020	===============	0/0	100	99.41	lac_VF_0428		fepD putative_ferric_iron_ABC_transporter_LCGL_RS18065_NC_017490.1:c1596029-1595010 Lactococcus garvieae Lg2 LCHL_1622
Lg-Granada.fa	NZ_CP084377.1	1960046	1960822	+	fepC	1-777/777	===============	0/0	100	98.58	lac_VF_0428		fepC putative_ferric_iron_ABC_transporter_LCGL_RS18060_NC_017490.1:c1595008-1594232 Lactococcus garvieae Lg2 LCHL_1621
Lg-Granada.fa	NZ_CP084377.1	1994518	1996230	-	Phosphoglucomutase	1-1713/1713	===============	0/0	100	98.95	lac_VF_0428		Phosphoglucomutase LCGL_RS17840_NC_017490.1:1558243-1559955 Lactococcus garvieae Lg2 ld_locus_tag=LCGL_1596
Lg-Granada.fa	NZ_CP084377.1	2066242	2067171	-	Adhesin_PsaA	1-930/930	===============	0/0	100	97.96	lac_VF_0428		Adhesin_PsaA NCBI_name = metal_ABC_transporter_substrate-binding_protein LCGL_RS17525 NC_017490.1:1502838-1503767 Lactococcus garvieae Lg2 complete genome old_locus_tag=LCGL_1533
Lg-Granada.fa	NZ_CP084377.1	2081322	2082623	+	Enolase	1-1302/1302	===============	0/0	100	99.92	lac_VF_0428		Enolase LCGL_RS17440_NC_017490.1:c1490708-1489407 Lactococcus garvieae Lg2
Lg-ilsanpaik-gs201105.fa	NZ_JPUJ01000001.1	28903	29712	-	hemolysin3	1-810/810	===============	0/0	100	91.11	lac_VF_0428		hemolysin3 Name=LCGL_RS12985 615478-616287 Lactococcus garvieae Lg2 complete genome old_locus_tag = LCGL_0597
Lg-ilsanpaik-gs201105.fa	NZ_JPUJ01000001.1	91817	92758	-	fecB	1-942/942	===============	0/0	100	94.48	lac_VF_0428		fecB putative_iron_transporter(iron-heme_siderophore_like)_LCGL_RS12655_NC_017490.1:547062-548003 Lactococcus garvieae Lg2 old_locus_tag=LCGL_0530
Lg-ilsanpaik-gs201105.fa	NZ_JPUJ01000001.1	92770	93708	-	fecD	1-939/939	===============	0/0	100	92.01	lac_VF_0428		fecD putative_iron_transporter_LCGL_RS12650_NC_017490.1:546112-547050 Lactococcus garvieae Lg2 old_locus_tag=LCGL_0529
Lg-ilsanpaik-gs201105.fa	NZ_JPUJ01000001.1	93705	94655	-	fecC	1-951/951	===============	0/0	100	92.11	lac_VF_0428		fecC putative_iron_transporter_LCGL_RS12645NC_017490.1:545165-546115 Lactococcus garvieae Lg2 old_locus_tag=LCGL_0528
Lg-ilsanpaik-gs201105.fa	NZ_JPUJ01000001.1	94645	95427	-	fecE	1-783/783	===============	0/0	100	94.51	lac_VF_0428		fecE putative_iron_transporter_LCGL_RS12640_NC_017490.1:544393-545175 Lactococcus garvieae Lg2 old_locus_tag=LCGL_0527
Lg-ilsanpaik-gs201105.fa	NZ_JPUJ01000002.1	57776	59065	+	Putative_collagenase	1-1290/1290	===============	0/0	100	93.95	lac_VF_0428		Putative_collagenase NCBI name = U32 family peptidase LCGL_RS18575_NC_017490.1:1699976-1701265 Lactococcus garvieae Lg2 old_locus_tag=LCGL_1724
Lg-ilsanpaik-gs201105.fa	NZ_JPUJ01000003.1	103560	104168	+	Superoxide_dismutase	1-609/609	===============	0/0	100	95.89	lac_VF_0428		Superoxide_dismutase LCGL_RS11445_NC_017490.1:289210-289818 Lactococcus garvieae Lg2 old_locus_tag=LCGL_0285
Lg-ilsanpaik-gs201105.fa	NZ_JPUJ01000005.1	32405	33135	-	Sortase_A	2-732/732	===============	0/0	99.86	91.79	lac_VF_0428		Sortase_A LCGL_RS16475_NC_017490.1:c1306046-1305315 Lactococcus garvieae Lg2
Lg-ilsanpaik-gs201105.fa	NZ_JPUJ01000005.1	51720	53342	+	Adhesin_Pav	1-1623/1623	===============	0/0	100	92.42	lac_VF_0428		Adhesin_Pav NCBI name = Putative_fibronectin-binding_protein_LCGL_RS16560 NC_017490.1:1326392-1328014 Lactococcus garvieae Lg2 LCGL_1330
Lg-ilsanpaik-gs201105.fa	NZ_JPUJ01000008.1	72303	73313	-	Glyceraldehyde-3-phosphate_dehydrogenase	1-1011/1011	===============	0/0	100	99.9	lac_VF_0428		Glyceraldehyde-3-phosphate_dehydrogenase LCGL_RS19790_NC_017490.1:c1929013-1928003 Lactococcus garvieae Lg2
Lg-ilsanpaik-gs201105.fa	NZ_JPUJ01000010.1	39903	40556	+	hemolysin1	1-654/654	===============	0/0	100	93.27	lac_VF_0428		hemolysin1 LCGL_RS11635F NC_017490.1:c332295-331642 Lactococcus garvieae Lg2 complete genome old_locus_tag=LCGL_0323
Lg-ilsanpaik-gs201105.fa	NZ_JPUJ01000012.1	4343	5644	+	Enolase	1-1302/1302	===============	0/0	100	99.92	lac_VF_0428		Enolase LCGL_RS17440_NC_017490.1:c1490708-1489407 Lactococcus garvieae Lg2
Lg-ilsanpaik-gs201105.fa	NZ_JPUJ01000013.1	22803	24910	+	LPxTG-1	1-2109/2109	========/======	1/1	99.95	99.05	lac_VF_0428		LPxTG-1 LCGL_RS14985_NC_017490.1:1023654-1025762 Lactococcus garvieae Lg2 old_locus_tag= LCGL_1005
Lg-ilsanpaik-gs201105.fa	NZ_JPUJ01000014.1	5741	6202	+	feoA	1-462/462	===============	0/0	100	90.91	lac_VF_0428		feoA putative_ferrous_iron_trasnporter__LCGL_RS10545_NC_017490.1:c109166-108705 Lactococcus garvieae Lg2
Lg-ilsanpaik-gs201105.fa	NZ_JPUJ01000014.1	6215	8320	+	feoB	1-2106/2106	===============	0/0	100	93.02	lac_VF_0428		feoB putative_ferrous_iron_trasnporter_LCGL_RS10540_BNC_017490.1:c108692-106587 Lactococcus garvieae Lg2
Lg-ilsanpaik-gs201105.fa	NZ_JPUJ01000019.1	21689	23017	-	hemolysin2	1-1329/1329	===============	0/0	100	96.39	lac_VF_0428		hemolysin2 LCGL_RS11890:382251-383579 Lactococcus garvieae Lg2 complete genome old_locus_tag=LCGL_0374
Lg-ilsanpaik-gs201105.fa	NZ_JPUJ01000020.1	18924	19853	-	Adhesin_PsaA	1-930/930	===============	0/0	100	97.96	lac_VF_0428		Adhesin_PsaA NCBI_name = metal_ABC_transporter_substrate-binding_protein LCGL_RS17525 NC_017490.1:1502838-1503767 Lactococcus garvieae Lg2 complete genome old_locus_tag=LCGL_1533
Lg-ilsanpaik-gs201105.fa	NZ_JPUJ01000022.1	17506	18447	+	fepB	1-942/942	===============	0/0	100	90.87	lac_VF_0428		fepB putative_ferric_iron_ABC_transporter_LCGL_RS18070_NC_017490.1:c1596948-1596007 Lactococcus garvieae Lg2 LCHL_1623
Lg-ilsanpaik-gs201105.fa	NZ_JPUJ01000022.1	18425	19444	+	fepD	1-1020/1020	===============	0/0	100	90.88	lac_VF_0428		fepD putative_ferric_iron_ABC_transporter_LCGL_RS18065_NC_017490.1:c1596029-1595010 Lactococcus garvieae Lg2 LCHL_1622
Lg-ilsanpaik-gs201105.fa	NZ_JPUJ01000022.1	19446	20222	+	fepC	1-777/777	===============	0/0	100	91.89	lac_VF_0428		fepC putative_ferric_iron_ABC_transporter_LCGL_RS18060_NC_017490.1:c1595008-1594232 Lactococcus garvieae Lg2 LCHL_1621
Lg-ilsanpaik-gs201105.fa	NZ_JPUJ01000030.1	4517	6229	+	Phosphoglucomutase	1-1713/1713	===============	0/0	100	93.93	lac_VF_0428		Phosphoglucomutase LCGL_RS17840_NC_017490.1:1558243-1559955 Lactococcus garvieae Lg2 ld_locus_tag=LCGL_1596
Lg-ilsanpaik-gs201105.fa	NZ_JPUJ01000037.1	4877	6214	+	NADH_oxidase	1-1338/1338	===============	0/0	100	98.95	lac_VF_0428		NADH_oxidase LCGL_RS13300_NC_017490.1:678241-679578 Lactococcus garvieae Lg2
M14.fa	NZ_CCXC01000001.1	8306	9082	-	fepC	1-777/777	===============	0/0	100	91.89	lac_VF_0428		fepC putative_ferric_iron_ABC_transporter_LCGL_RS18060_NC_017490.1:c1595008-1594232 Lactococcus garvieae Lg2 LCHL_1621
M14.fa	NZ_CCXC01000001.1	9084	10103	-	fepD	1-1020/1020	===============	0/0	100	90.88	lac_VF_0428		fepD putative_ferric_iron_ABC_transporter_LCGL_RS18065_NC_017490.1:c1596029-1595010 Lactococcus garvieae Lg2 LCHL_1622
M14.fa	NZ_CCXC01000001.1	10081	11022	-	fepB	1-942/942	===============	0/0	100	90.87	lac_VF_0428		fepB putative_ferric_iron_ABC_transporter_LCGL_RS18070_NC_017490.1:c1596948-1596007 Lactococcus garvieae Lg2 LCHL_1623
M14.fa	NZ_CCXC01000001.1	113447	114736	+	Putative_collagenase	1-1290/1290	===============	0/0	100	93.88	lac_VF_0428		Putative_collagenase NCBI name = U32 family peptidase LCGL_RS18575_NC_017490.1:1699976-1701265 Lactococcus garvieae Lg2 old_locus_tag=LCGL_1724
M14.fa	NZ_CCXC01000001.1	252722	253036	-	LPxTG-6	1-315/315	===============	0/0	100	88.89	lac_VF_0428		LPxTG-6 LPxTG_surface_protein_LCGL_RS14195_NC_017490.1:870285-870599 Lactococcus garvieae Lg2 old_locus_tag= LCGL_0844
M14.fa	NZ_CCXC01000001.1	402580	403310	-	Sortase_A	2-732/732	===============	0/0	99.86	91.79	lac_VF_0428		Sortase_A LCGL_RS16475_NC_017490.1:c1306046-1305315 Lactococcus garvieae Lg2
M14.fa	NZ_CCXC01000001.1	421894	423516	+	Adhesin_Pav	1-1623/1623	===============	0/0	100	92.48	lac_VF_0428		Adhesin_Pav NCBI name = Putative_fibronectin-binding_protein_LCGL_RS16560 NC_017490.1:1326392-1328014 Lactococcus garvieae Lg2 LCGL_1330
M14.fa	NZ_CCXC01000001.1	534857	535666	-	hemolysin3	1-810/810	===============	0/0	100	91.23	lac_VF_0428		hemolysin3 Name=LCGL_RS12985 615478-616287 Lactococcus garvieae Lg2 complete genome old_locus_tag = LCGL_0597
M14.fa	NZ_CCXC01000001.1	597773	598714	-	fecB	1-942/942	===============	0/0	100	94.37	lac_VF_0428		fecB putative_iron_transporter(iron-heme_siderophore_like)_LCGL_RS12655_NC_017490.1:547062-548003 Lactococcus garvieae Lg2 old_locus_tag=LCGL_0530
M14.fa	NZ_CCXC01000001.1	598726	599664	-	fecD	1-939/939	===============	0/0	100	92.01	lac_VF_0428		fecD putative_iron_transporter_LCGL_RS12650_NC_017490.1:546112-547050 Lactococcus garvieae Lg2 old_locus_tag=LCGL_0529
M14.fa	NZ_CCXC01000001.1	599661	600611	-	fecC	1-951/951	===============	0/0	100	92.22	lac_VF_0428		fecC putative_iron_transporter_LCGL_RS12645NC_017490.1:545165-546115 Lactococcus garvieae Lg2 old_locus_tag=LCGL_0528
M14.fa	NZ_CCXC01000001.1	600601	601383	-	fecE	1-783/783	===============	0/0	100	94.51	lac_VF_0428		fecE putative_iron_transporter_LCGL_RS12640_NC_017490.1:544393-545175 Lactococcus garvieae Lg2 old_locus_tag=LCGL_0527
M14.fa	NZ_CCXC01000001.1	743315	744642	-	hemolysin2	1-1329/1329	========/======	1/1	99.92	96.16	lac_VF_0428		hemolysin2 LCGL_RS11890:382251-383579 Lactococcus garvieae Lg2 complete genome old_locus_tag=LCGL_0374
M14.fa	NZ_CCXC01000001.1	798192	800993	-	LPxTG-2	1-2796/2796	========/======	5/12	99.89	90.66	lac_VF_0428		LPxTG-2 LCGL_RS16935_NC_017490.1:c1395289-1392494 Lactococcus garvieae Lg2 LCGT1410
M14.fa	NZ_CCXC01000001.1	833604	834257	+	hemolysin1	1-654/654	===============	0/0	100	93.27	lac_VF_0428		hemolysin1 LCGL_RS11635F NC_017490.1:c332295-331642 Lactococcus garvieae Lg2 complete genome old_locus_tag=LCGL_0323
M14.fa	NZ_CCXC01000001.1	887026	887634	-	Superoxide_dismutase	1-609/609	===============	0/0	100	95.89	lac_VF_0428		Superoxide_dismutase LCGL_RS11445_NC_017490.1:289210-289818 Lactococcus garvieae Lg2 old_locus_tag=LCGL_0285
M14.fa	NZ_CCXC01000001.1	1070007	1070468	+	feoA	1-462/462	===============	0/0	100	91.34	lac_VF_0428		feoA putative_ferrous_iron_trasnporter__LCGL_RS10545_NC_017490.1:c109166-108705 Lactococcus garvieae Lg2
M14.fa	NZ_CCXC01000001.1	1070481	1072586	+	feoB	1-2106/2106	===============	0/0	100	93.16	lac_VF_0428		feoB putative_ferrous_iron_trasnporter_LCGL_RS10540_BNC_017490.1:c108692-106587 Lactococcus garvieae Lg2
M14.fa	NZ_CCXC01000001.1	1178505	1179515	+	Glyceraldehyde-3-phosphate_dehydrogenase	1-1011/1011	===============	0/0	100	99.7	lac_VF_0428		Glyceraldehyde-3-phosphate_dehydrogenase LCGL_RS19790_NC_017490.1:c1929013-1928003 Lactococcus garvieae Lg2
M14.fa	NZ_CCXC01000001.1	1367320	1369032	-	Phosphoglucomutase	1-1713/1713	===============	0/0	100	93.93	lac_VF_0428		Phosphoglucomutase LCGL_RS17840_NC_017490.1:1558243-1559955 Lactococcus garvieae Lg2 ld_locus_tag=LCGL_1596
M14.fa	NZ_CCXC01000001.1	1439203	1440132	-	Adhesin_PsaA	1-930/930	===============	0/0	100	97.96	lac_VF_0428		Adhesin_PsaA NCBI_name = metal_ABC_transporter_substrate-binding_protein LCGL_RS17525 NC_017490.1:1502838-1503767 Lactococcus garvieae Lg2 complete genome old_locus_tag=LCGL_1533
M14.fa	NZ_CCXC01000001.1	1453825	1455126	+	Enolase	1-1302/1302	===============	0/0	100	99.92	lac_VF_0428		Enolase LCGL_RS17440_NC_017490.1:c1490708-1489407 Lactococcus garvieae Lg2
M14.fa	NZ_CCXC01000002.1	166773	168881	-	LPxTG-1	1-2109/2109	===============	0/0	100	98.58	lac_VF_0428		LPxTG-1 LCGL_RS14985_NC_017490.1:1023654-1025762 Lactococcus garvieae Lg2 old_locus_tag= LCGL_1005
M14.fa	NZ_CCXC01000002.1	388823	390160	-	NADH_oxidase	1-1338/1338	===============	0/0	100	98.95	lac_VF_0428		NADH_oxidase LCGL_RS13300_NC_017490.1:678241-679578 Lactococcus garvieae Lg2
M79.fa	NZ_FOTJ01000001.1	17456	17770	+	LPxTG-6	1-315/315	===============	0/0	100	99.05	lac_VF_0428		LPxTG-6 LPxTG_surface_protein_LCGL_RS14195_NC_017490.1:870285-870599 Lactococcus garvieae Lg2 old_locus_tag= LCGL_0844
M79.fa	NZ_FOTJ01000001.1	226727	228835	-	LPxTG-1	1-2109/2109	===============	0/0	100	98.81	lac_VF_0428		LPxTG-1 LCGL_RS14985_NC_017490.1:1023654-1025762 Lactococcus garvieae Lg2 old_locus_tag= LCGL_1005
M79.fa	NZ_FOTJ01000001.1	477859	479196	-	NADH_oxidase	1-1338/1338	===============	0/0	100	98.66	lac_VF_0428		NADH_oxidase LCGL_RS13300_NC_017490.1:678241-679578 Lactococcus garvieae Lg2
M79.fa	NZ_FOTJ01000002.1	35787	36440	-	hemolysin1	1-654/654	===============	0/0	100	98.93	lac_VF_0428		hemolysin1 LCGL_RS11635F NC_017490.1:c332295-331642 Lactococcus garvieae Lg2 complete genome old_locus_tag=LCGL_0323
M79.fa	NZ_FOTJ01000002.1	86729	88057	+	hemolysin2	1-1329/1329	===============	0/0	100	98.72	lac_VF_0428		hemolysin2 LCGL_RS11890:382251-383579 Lactococcus garvieae Lg2 complete genome old_locus_tag=LCGL_0374
M79.fa	NZ_FOTJ01000002.1	237392	238174	+	fecE	1-783/783	===============	0/0	100	99.36	lac_VF_0428		fecE putative_iron_transporter_LCGL_RS12640_NC_017490.1:544393-545175 Lactococcus garvieae Lg2 old_locus_tag=LCGL_0527
M79.fa	NZ_FOTJ01000002.1	238164	239114	+	fecC	1-951/951	===============	0/0	100	99.37	lac_VF_0428		fecC putative_iron_transporter_LCGL_RS12645NC_017490.1:545165-546115 Lactococcus garvieae Lg2 old_locus_tag=LCGL_0528
M79.fa	NZ_FOTJ01000002.1	239111	240049	+	fecD	1-939/939	===============	0/0	100	98.4	lac_VF_0428		fecD putative_iron_transporter_LCGL_RS12650_NC_017490.1:546112-547050 Lactococcus garvieae Lg2 old_locus_tag=LCGL_0529
M79.fa	NZ_FOTJ01000002.1	240061	241002	+	fecB	1-942/942	===============	0/0	100	99.58	lac_VF_0428		fecB putative_iron_transporter(iron-heme_siderophore_like)_LCGL_RS12655_NC_017490.1:547062-548003 Lactococcus garvieae Lg2 old_locus_tag=LCGL_0530
M79.fa	NZ_FOTJ01000003.1	88610	93754	-	Adhesin	1-5146/5146	========/======	1/1	99.98	97.51	lac_VF_0428		Adhesin NCBI name = Cell surface protein (putative Adhesin ) LCGL_RS11015 NC_017490.1:189794-194939 Lactococcus garvieae Lg2 complete genome old_locus_tag=LCGL_0196 paper-Morita
M79.fa	NZ_FOTJ01000003.1	172278	172739	+	feoA	1-462/462	===============	0/0	100	99.35	lac_VF_0428		feoA putative_ferrous_iron_trasnporter__LCGL_RS10545_NC_017490.1:c109166-108705 Lactococcus garvieae Lg2
M79.fa	NZ_FOTJ01000003.1	172752	174857	+	feoB	1-2106/2106	===============	0/0	100	98.62	lac_VF_0428		feoB putative_ferrous_iron_trasnporter_LCGL_RS10540_BNC_017490.1:c108692-106587 Lactococcus garvieae Lg2
M79.fa	NZ_FOTJ01000006.1	22569	24338	+	LPxTG-4	1-1770/1770	===============	0/0	100	97.51	lac_VF_0428		LPxTG-4 LCGL_RS18320_NC_017490.1:c1648641-1646872 Lactococcus garvieae Lg2 old_locus_tag=LCGL_1672
M79.fa	NZ_FOTJ01000006.1	74268	75209	+	fepB	1-942/942	===============	0/0	100	99.58	lac_VF_0428		fepB putative_ferric_iron_ABC_transporter_LCGL_RS18070_NC_017490.1:c1596948-1596007 Lactococcus garvieae Lg2 LCHL_1623
M79.fa	NZ_FOTJ01000006.1	75187	76206	+	fepD	1-1020/1020	===============	0/0	100	99.12	lac_VF_0428		fepD putative_ferric_iron_ABC_transporter_LCGL_RS18065_NC_017490.1:c1596029-1595010 Lactococcus garvieae Lg2 LCHL_1622
M79.fa	NZ_FOTJ01000006.1	76208	76984	+	fepC	1-777/777	===============	0/0	100	98.58	lac_VF_0428		fepC putative_ferric_iron_ABC_transporter_LCGL_RS18060_NC_017490.1:c1595008-1594232 Lactococcus garvieae Lg2 LCHL_1621
M79.fa	NZ_FOTJ01000007.1	794	1524	-	Sortase_A	2-732/732	===============	0/0	99.86	99.32	lac_VF_0428		Sortase_A LCGL_RS16475_NC_017490.1:c1306046-1305315 Lactococcus garvieae Lg2
M79.fa	NZ_FOTJ01000007.1	21877	23499	+	Adhesin_Pav	1-1623/1623	===============	0/0	100	99.26	lac_VF_0428		Adhesin_Pav NCBI name = Putative_fibronectin-binding_protein_LCGL_RS16560 NC_017490.1:1326392-1328014 Lactococcus garvieae Lg2 LCGL_1330
M79.fa	NZ_FOTJ01000008.1	43688	44497	-	hemolysin3	1-810/810	===============	0/0	100	99.14	lac_VF_0428		hemolysin3 Name=LCGL_RS12985 615478-616287 Lactococcus garvieae Lg2 complete genome old_locus_tag = LCGL_0597
M79.fa	NZ_FOTJ01000009.1	4344	5354	+	Glyceraldehyde-3-phosphate_dehydrogenase	1-1011/1011	===============	0/0	100	99.8	lac_VF_0428		Glyceraldehyde-3-phosphate_dehydrogenase LCGL_RS19790_NC_017490.1:c1929013-1928003 Lactococcus garvieae Lg2
M79.fa	NZ_FOTJ01000011.1	18971	20683	-	Phosphoglucomutase	1-1713/1713	===============	0/0	100	98.72	lac_VF_0428		Phosphoglucomutase LCGL_RS17840_NC_017490.1:1558243-1559955 Lactococcus garvieae Lg2 ld_locus_tag=LCGL_1596
M79.fa	NZ_FOTJ01000013.1	39676	40284	-	Superoxide_dismutase	1-609/609	===============	0/0	100	99.51	lac_VF_0428		Superoxide_dismutase LCGL_RS11445_NC_017490.1:289210-289818 Lactococcus garvieae Lg2 old_locus_tag=LCGL_0285
M79.fa	NZ_FOTJ01000014.1	5125	6414	-	Putative_collagenase	1-1290/1290	===============	0/0	100	99.3	lac_VF_0428		Putative_collagenase NCBI name = U32 family peptidase LCGL_RS18575_NC_017490.1:1699976-1701265 Lactococcus garvieae Lg2 old_locus_tag=LCGL_1724
M79.fa	NZ_FOTJ01000016.1	16919	17848	-	Adhesin_PsaA	1-930/930	===============	0/0	100	97.53	lac_VF_0428		Adhesin_PsaA NCBI_name = metal_ABC_transporter_substrate-binding_protein LCGL_RS17525 NC_017490.1:1502838-1503767 Lactococcus garvieae Lg2 complete genome old_locus_tag=LCGL_1533
M79.fa	NZ_FOTJ01000016.1	29983	31284	+	Enolase	1-1302/1302	===============	0/0	100	100	lac_VF_0428		Enolase LCGL_RS17440_NC_017490.1:c1490708-1489407 Lactococcus garvieae Lg2
MGBC116427.fa	CAJTWJ010000001.1	165968	168076	+	LPxTG-1	1-2109/2109	===============	0/0	100	98.67	lac_VF_0428		LPxTG-1 LCGL_RS14985_NC_017490.1:1023654-1025762 Lactococcus garvieae Lg2 old_locus_tag= LCGL_1005
MGBC116427.fa	CAJTWJ010000002.1	74002	76107	-	feoB	1-2106/2106	===============	0/0	100	98.81	lac_VF_0428		feoB putative_ferrous_iron_trasnporter_LCGL_RS10540_BNC_017490.1:c108692-106587 Lactococcus garvieae Lg2
MGBC116427.fa	CAJTWJ010000002.1	76120	76581	-	feoA	1-462/462	===============	0/0	100	98.48	lac_VF_0428		feoA putative_ferrous_iron_trasnporter__LCGL_RS10545_NC_017490.1:c109166-108705 Lactococcus garvieae Lg2
MGBC116427.fa	CAJTWJ010000002.1	158078	163222	+	Adhesin	1-5146/5146	========/======	1/1	99.98	97.9	lac_VF_0428		Adhesin NCBI name = Cell surface protein (putative Adhesin ) LCGL_RS11015 NC_017490.1:189794-194939 Lactococcus garvieae Lg2 complete genome old_locus_tag=LCGL_0196 paper-Morita
MGBC116427.fa	CAJTWJ010000003.1	121966	122696	-	Sortase_A	2-732/732	===============	0/0	99.86	99.32	lac_VF_0428		Sortase_A LCGL_RS16475_NC_017490.1:c1306046-1305315 Lactococcus garvieae Lg2
MGBC116427.fa	CAJTWJ010000003.1	143059	144681	+	Adhesin_Pav	1-1623/1623	===============	0/0	100	98.95	lac_VF_0428		Adhesin_Pav NCBI name = Putative_fibronectin-binding_protein_LCGL_RS16560 NC_017490.1:1326392-1328014 Lactococcus garvieae Lg2 LCGL_1330
MGBC116427.fa	CAJTWJ010000004.1	3837	5165	+	hemolysin2	1-1329/1329	===============	0/0	100	98.72	lac_VF_0428		hemolysin2 LCGL_RS11890:382251-383579 Lactococcus garvieae Lg2 complete genome old_locus_tag=LCGL_0374
MGBC116427.fa	CAJTWJ010000004.1	148273	149055	+	fecE	1-783/783	===============	0/0	100	98.98	lac_VF_0428		fecE putative_iron_transporter_LCGL_RS12640_NC_017490.1:544393-545175 Lactococcus garvieae Lg2 old_locus_tag=LCGL_0527
MGBC116427.fa	CAJTWJ010000004.1	149045	149995	+	fecC	1-951/951	===============	0/0	100	99.58	lac_VF_0428		fecC putative_iron_transporter_LCGL_RS12645NC_017490.1:545165-546115 Lactococcus garvieae Lg2 old_locus_tag=LCGL_0528
MGBC116427.fa	CAJTWJ010000004.1	149992	150930	+	fecD	1-939/939	===============	0/0	100	99.15	lac_VF_0428		fecD putative_iron_transporter_LCGL_RS12650_NC_017490.1:546112-547050 Lactococcus garvieae Lg2 old_locus_tag=LCGL_0529
MGBC116427.fa	CAJTWJ010000004.1	150942	151883	+	fecB	1-942/942	===============	0/0	100	99.47	lac_VF_0428		fecB putative_iron_transporter(iron-heme_siderophore_like)_LCGL_RS12655_NC_017490.1:547062-548003 Lactococcus garvieae Lg2 old_locus_tag=LCGL_0530
MGBC116427.fa	CAJTWJ010000005.1	34540	35829	+	Putative_collagenase	1-1290/1290	===============	0/0	100	98.84	lac_VF_0428		Putative_collagenase NCBI name = U32 family peptidase LCGL_RS18575_NC_017490.1:1699976-1701265 Lactococcus garvieae Lg2 old_locus_tag=LCGL_1724
MGBC116427.fa	CAJTWJ010000006.1	53356	54009	+	hemolysin1	1-654/654	===============	0/0	100	97.86	lac_VF_0428		hemolysin1 LCGL_RS11635F NC_017490.1:c332295-331642 Lactococcus garvieae Lg2 complete genome old_locus_tag=LCGL_0323
MGBC116427.fa	CAJTWJ010000006.1	94825	95433	-	Superoxide_dismutase	1-609/609	===============	0/0	100	99.18	lac_VF_0428		Superoxide_dismutase LCGL_RS11445_NC_017490.1:289210-289818 Lactococcus garvieae Lg2 old_locus_tag=LCGL_0285
MGBC116427.fa	CAJTWJ010000007.1	32362	33699	-	NADH_oxidase	1-1338/1338	===============	0/0	100	98.88	lac_VF_0428		NADH_oxidase LCGL_RS13300_NC_017490.1:678241-679578 Lactococcus garvieae Lg2
MGBC116427.fa	CAJTWJ010000008.1	22190	23959	+	LPxTG-4	1-1770/1770	===============	0/0	100	98.08	lac_VF_0428		LPxTG-4 LCGL_RS18320_NC_017490.1:c1648641-1646872 Lactococcus garvieae Lg2 old_locus_tag=LCGL_1672
MGBC116427.fa	CAJTWJ010000008.1	73846	74787	+	fepB	1-942/942	===============	0/0	100	99.58	lac_VF_0428		fepB putative_ferric_iron_ABC_transporter_LCGL_RS18070_NC_017490.1:c1596948-1596007 Lactococcus garvieae Lg2 LCHL_1623
MGBC116427.fa	CAJTWJ010000008.1	74765	75784	+	fepD	1-1020/1020	===============	0/0	100	99.41	lac_VF_0428		fepD putative_ferric_iron_ABC_transporter_LCGL_RS18065_NC_017490.1:c1596029-1595010 Lactococcus garvieae Lg2 LCHL_1622
MGBC116427.fa	CAJTWJ010000008.1	75786	76562	+	fepC	1-777/777	===============	0/0	100	98.58	lac_VF_0428		fepC putative_ferric_iron_ABC_transporter_LCGL_RS18060_NC_017490.1:c1595008-1594232 Lactococcus garvieae Lg2 LCHL_1621
MGBC116427.fa	CAJTWJ010000009.1	70135	71145	-	Glyceraldehyde-3-phosphate_dehydrogenase	1-1011/1011	===============	0/0	100	99.8	lac_VF_0428		Glyceraldehyde-3-phosphate_dehydrogenase LCGL_RS19790_NC_017490.1:c1929013-1928003 Lactococcus garvieae Lg2
MGBC116427.fa	CAJTWJ010000010.1	31115	31924	+	hemolysin3	1-810/810	===============	0/0	100	99.26	lac_VF_0428		hemolysin3 Name=LCGL_RS12985 615478-616287 Lactococcus garvieae Lg2 complete genome old_locus_tag = LCGL_0597
MGBC116427.fa	CAJTWJ010000012.1	37903	38217	-	LPxTG-6	1-315/315	===============	0/0	100	98.41	lac_VF_0428		LPxTG-6 LPxTG_surface_protein_LCGL_RS14195_NC_017490.1:870285-870599 Lactococcus garvieae Lg2 old_locus_tag= LCGL_0844
MGBC116427.fa	CAJTWJ010000017.1	18668	19597	-	Adhesin_PsaA	1-930/930	===============	0/0	100	97.96	lac_VF_0428		Adhesin_PsaA NCBI_name = metal_ABC_transporter_substrate-binding_protein LCGL_RS17525 NC_017490.1:1502838-1503767 Lactococcus garvieae Lg2 complete genome old_locus_tag=LCGL_1533
MGBC116427.fa	CAJTWJ010000020.1	6898	8610	-	Phosphoglucomutase	1-1713/1713	===============	0/0	100	98.95	lac_VF_0428		Phosphoglucomutase LCGL_RS17840_NC_017490.1:1558243-1559955 Lactococcus garvieae Lg2 ld_locus_tag=LCGL_1596
MGYG-HGUT-00230.fa	NZ_CABJEF010000001.1	37867	39195	-	hemolysin2	1-1329/1329	===============	0/0	100	96.31	lac_VF_0428		hemolysin2 LCGL_RS11890:382251-383579 Lactococcus garvieae Lg2 complete genome old_locus_tag=LCGL_0374
MGYG-HGUT-00230.fa	NZ_CABJEF010000001.1	92885	93538	+	hemolysin1	1-654/654	===============	0/0	100	93.12	lac_VF_0428		hemolysin1 LCGL_RS11635F NC_017490.1:c332295-331642 Lactococcus garvieae Lg2 complete genome old_locus_tag=LCGL_0323
MGYG-HGUT-00230.fa	NZ_CABJEF010000001.1	146315	146923	-	Superoxide_dismutase	1-609/609	===============	0/0	100	95.57	lac_VF_0428		Superoxide_dismutase LCGL_RS11445_NC_017490.1:289210-289818 Lactococcus garvieae Lg2 old_locus_tag=LCGL_0285
MGYG-HGUT-00230.fa	NZ_CABJEF010000001.1	331441	331902	+	feoA	1-462/462	===============	0/0	100	91.13	lac_VF_0428		feoA putative_ferrous_iron_trasnporter__LCGL_RS10545_NC_017490.1:c109166-108705 Lactococcus garvieae Lg2
MGYG-HGUT-00230.fa	NZ_CABJEF010000001.1	331915	334020	+	feoB	1-2106/2106	===============	0/0	100	93.16	lac_VF_0428		feoB putative_ferrous_iron_trasnporter_LCGL_RS10540_BNC_017490.1:c108692-106587 Lactococcus garvieae Lg2
MGYG-HGUT-00230.fa	NZ_CABJEF010000002.1	8254	9030	-	fepC	1-777/777	===============	0/0	100	91.89	lac_VF_0428		fepC putative_ferric_iron_ABC_transporter_LCGL_RS18060_NC_017490.1:c1595008-1594232 Lactococcus garvieae Lg2 LCHL_1621
MGYG-HGUT-00230.fa	NZ_CABJEF010000002.1	9032	10051	-	fepD	1-1020/1020	===============	0/0	100	90.88	lac_VF_0428		fepD putative_ferric_iron_ABC_transporter_LCGL_RS18065_NC_017490.1:c1596029-1595010 Lactococcus garvieae Lg2 LCHL_1622
MGYG-HGUT-00230.fa	NZ_CABJEF010000002.1	10029	10970	-	fepB	1-942/942	===============	0/0	100	90.76	lac_VF_0428		fepB putative_ferric_iron_ABC_transporter_LCGL_RS18070_NC_017490.1:c1596948-1596007 Lactococcus garvieae Lg2 LCHL_1623
MGYG-HGUT-00230.fa	NZ_CABJEF010000002.1	116031	117320	+	Putative_collagenase	1-1290/1290	===============	0/0	100	93.88	lac_VF_0428		Putative_collagenase NCBI name = U32 family peptidase LCGL_RS18575_NC_017490.1:1699976-1701265 Lactococcus garvieae Lg2 old_locus_tag=LCGL_1724
MGYG-HGUT-00230.fa	NZ_CABJEF010000003.1	27987	28796	-	hemolysin3	1-810/810	===============	0/0	100	91.36	lac_VF_0428		hemolysin3 Name=LCGL_RS12985 615478-616287 Lactococcus garvieae Lg2 complete genome old_locus_tag = LCGL_0597
MGYG-HGUT-00230.fa	NZ_CABJEF010000003.1	92843	93784	-	fecB	1-942/942	===============	0/0	100	94.8	lac_VF_0428		fecB putative_iron_transporter(iron-heme_siderophore_like)_LCGL_RS12655_NC_017490.1:547062-548003 Lactococcus garvieae Lg2 old_locus_tag=LCGL_0530
MGYG-HGUT-00230.fa	NZ_CABJEF010000003.1	93796	94734	-	fecD	1-939/939	===============	0/0	100	91.59	lac_VF_0428		fecD putative_iron_transporter_LCGL_RS12650_NC_017490.1:546112-547050 Lactococcus garvieae Lg2 old_locus_tag=LCGL_0529
MGYG-HGUT-00230.fa	NZ_CABJEF010000003.1	94731	95681	-	fecC	1-951/951	===============	0/0	100	92.11	lac_VF_0428		fecC putative_iron_transporter_LCGL_RS12645NC_017490.1:545165-546115 Lactococcus garvieae Lg2 old_locus_tag=LCGL_0528
MGYG-HGUT-00230.fa	NZ_CABJEF010000003.1	95671	96453	-	fecE	1-783/783	===============	0/0	100	94.25	lac_VF_0428		fecE putative_iron_transporter_LCGL_RS12640_NC_017490.1:544393-545175 Lactococcus garvieae Lg2 old_locus_tag=LCGL_0527
MGYG-HGUT-00230.fa	NZ_CABJEF010000005.1	88578	89308	-	Sortase_A	2-732/732	===============	0/0	99.86	91.79	lac_VF_0428		Sortase_A LCGL_RS16475_NC_017490.1:c1306046-1305315 Lactococcus garvieae Lg2
MGYG-HGUT-00230.fa	NZ_CABJEF010000005.1	107886	109508	+	Adhesin_Pav	1-1623/1623	===============	0/0	100	92.24	lac_VF_0428		Adhesin_Pav NCBI name = Putative_fibronectin-binding_protein_LCGL_RS16560 NC_017490.1:1326392-1328014 Lactococcus garvieae Lg2 LCGL_1330
MGYG-HGUT-00230.fa	NZ_CABJEF010000007.1	36970	37980	+	Glyceraldehyde-3-phosphate_dehydrogenase	1-1011/1011	===============	0/0	100	99.8	lac_VF_0428		Glyceraldehyde-3-phosphate_dehydrogenase LCGL_RS19790_NC_017490.1:c1929013-1928003 Lactococcus garvieae Lg2
MGYG-HGUT-00230.fa	NZ_CABJEF010000008.1	16905	18617	-	Phosphoglucomutase	1-1713/1713	===============	0/0	100	93.99	lac_VF_0428		Phosphoglucomutase LCGL_RS17840_NC_017490.1:1558243-1559955 Lactococcus garvieae Lg2 ld_locus_tag=LCGL_1596
MGYG-HGUT-00230.fa	NZ_CABJEF010000008.1	27498	28858	-	LPxTG-3	1-1361/1647	=============..	0/0	82.64	91.33	lac_VF_0428		LPxTG-3 LCGL_RS17790_NC_017490.1:1548182-1549828 Lactococcus garvieae Lg2 old_locus_tag=LCGL_1585
MGYG-HGUT-00230.fa	NZ_CABJEF010000009.1	60745	62046	-	Enolase	1-1302/1302	===============	0/0	100	99.62	lac_VF_0428		Enolase LCGL_RS17440_NC_017490.1:c1490708-1489407 Lactococcus garvieae Lg2
MGYG-HGUT-00230.fa	NZ_CABJEF010000009.1	74166	75095	+	Adhesin_PsaA	1-930/930	===============	0/0	100	92.69	lac_VF_0428		Adhesin_PsaA NCBI_name = metal_ABC_transporter_substrate-binding_protein LCGL_RS17525 NC_017490.1:1502838-1503767 Lactococcus garvieae Lg2 complete genome old_locus_tag=LCGL_1533
MGYG-HGUT-00230.fa	NZ_CABJEF010000010.1	38234	40342	-	LPxTG-1	1-2109/2109	===============	0/0	100	98.58	lac_VF_0428		LPxTG-1 LCGL_RS14985_NC_017490.1:1023654-1025762 Lactococcus garvieae Lg2 old_locus_tag= LCGL_1005
MGYG-HGUT-00230.fa	NZ_CABJEF010000011.1	68876	69190	+	LPxTG-6	1-315/315	===============	0/0	100	88.57	lac_VF_0428		LPxTG-6 LPxTG_surface_protein_LCGL_RS14195_NC_017490.1:870285-870599 Lactococcus garvieae Lg2 old_locus_tag= LCGL_0844
MGYG-HGUT-00230.fa	NZ_CABJEF010000013.1	3438	4773	-	NADH_oxidase	1-1336/1338	===============	0/0	99.85	92.74	lac_VF_0428		NADH_oxidase LCGL_RS13300_NC_017490.1:678241-679578 Lactococcus garvieae Lg2
NBRC100934.fa	NZ_BBJW01000001.1	102348	103676	-	hemolysin2	1-1329/1329	===============	0/0	100	98.72	lac_VF_0428		hemolysin2 LCGL_RS11890:382251-383579 Lactococcus garvieae Lg2 complete genome old_locus_tag=LCGL_0374
NBRC100934.fa	NZ_BBJW01000002.1	44725	45378	+	hemolysin1	1-654/654	===============	0/0	100	99.39	lac_VF_0428		hemolysin1 LCGL_RS11635F NC_017490.1:c332295-331642 Lactococcus garvieae Lg2 complete genome old_locus_tag=LCGL_0323
NBRC100934.fa	NZ_BBJW01000002.1	86203	86811	-	Superoxide_dismutase	1-609/609	===============	0/0	100	99.51	lac_VF_0428		Superoxide_dismutase LCGL_RS11445_NC_017490.1:289210-289818 Lactococcus garvieae Lg2 old_locus_tag=LCGL_0285
NBRC100934.fa	NZ_BBJW01000005.1	29505	29819	-	LPxTG-6	1-315/315	===============	0/0	100	99.68	lac_VF_0428		LPxTG-6 LPxTG_surface_protein_LCGL_RS14195_NC_017490.1:870285-870599 Lactococcus garvieae Lg2 old_locus_tag= LCGL_0844
NBRC100934.fa	NZ_BBJW01000006.1	69704	70165	+	feoA	1-462/462	===============	0/0	100	99.13	lac_VF_0428		feoA putative_ferrous_iron_trasnporter__LCGL_RS10545_NC_017490.1:c109166-108705 Lactococcus garvieae Lg2
NBRC100934.fa	NZ_BBJW01000006.1	70178	72283	+	feoB	1-2106/2106	===============	0/0	100	98.95	lac_VF_0428		feoB putative_ferrous_iron_trasnporter_LCGL_RS10540_BNC_017490.1:c108692-106587 Lactococcus garvieae Lg2
NBRC100934.fa	NZ_BBJW01000007.1	36167	38275	-	LPxTG-1	1-2109/2109	===============	0/0	100	99	lac_VF_0428		LPxTG-1 LCGL_RS14985_NC_017490.1:1023654-1025762 Lactococcus garvieae Lg2 old_locus_tag= LCGL_1005
NBRC100934.fa	NZ_BBJW01000013.1	27886	28827	-	fecB	1-942/942	===============	0/0	100	99.47	lac_VF_0428		fecB putative_iron_transporter(iron-heme_siderophore_like)_LCGL_RS12655_NC_017490.1:547062-548003 Lactococcus garvieae Lg2 old_locus_tag=LCGL_0530
NBRC100934.fa	NZ_BBJW01000013.1	28839	29777	-	fecD	1-939/939	===============	0/0	100	99.15	lac_VF_0428		fecD putative_iron_transporter_LCGL_RS12650_NC_017490.1:546112-547050 Lactococcus garvieae Lg2 old_locus_tag=LCGL_0529
NBRC100934.fa	NZ_BBJW01000013.1	29774	30724	-	fecC	1-951/951	===============	0/0	100	99.58	lac_VF_0428		fecC putative_iron_transporter_LCGL_RS12645NC_017490.1:545165-546115 Lactococcus garvieae Lg2 old_locus_tag=LCGL_0528
NBRC100934.fa	NZ_BBJW01000013.1	30714	31496	-	fecE	1-783/783	===============	0/0	100	98.85	lac_VF_0428		fecE putative_iron_transporter_LCGL_RS12640_NC_017490.1:544393-545175 Lactococcus garvieae Lg2 old_locus_tag=LCGL_0527
NBRC100934.fa	NZ_BBJW01000014.1	48564	50186	-	Adhesin_Pav	1-1623/1623	===============	0/0	100	99.2	lac_VF_0428		Adhesin_Pav NCBI name = Putative_fibronectin-binding_protein_LCGL_RS16560 NC_017490.1:1326392-1328014 Lactococcus garvieae Lg2 LCGL_1330
NBRC100934.fa	NZ_BBJW01000014.1	70769	71499	+	Sortase_A	2-732/732	===============	0/0	99.86	99.45	lac_VF_0428		Sortase_A LCGL_RS16475_NC_017490.1:c1306046-1305315 Lactococcus garvieae Lg2
NBRC100934.fa	NZ_BBJW01000016.1	8322	9098	-	fepC	1-777/777	===============	0/0	100	98.58	lac_VF_0428		fepC putative_ferric_iron_ABC_transporter_LCGL_RS18060_NC_017490.1:c1595008-1594232 Lactococcus garvieae Lg2 LCHL_1621
NBRC100934.fa	NZ_BBJW01000016.1	9100	10119	-	fepD	1-1020/1020	===============	0/0	100	99.71	lac_VF_0428		fepD putative_ferric_iron_ABC_transporter_LCGL_RS18065_NC_017490.1:c1596029-1595010 Lactococcus garvieae Lg2 LCHL_1622
NBRC100934.fa	NZ_BBJW01000016.1	10097	11038	-	fepB	1-942/942	===============	0/0	100	99.58	lac_VF_0428		fepB putative_ferric_iron_ABC_transporter_LCGL_RS18070_NC_017490.1:c1596948-1596007 Lactococcus garvieae Lg2 LCHL_1623
NBRC100934.fa	NZ_BBJW01000017.1	4006	5307	-	Enolase	1-1302/1302	===============	0/0	100	99.85	lac_VF_0428		Enolase LCGL_RS17440_NC_017490.1:c1490708-1489407 Lactococcus garvieae Lg2
NBRC100934.fa	NZ_BBJW01000017.1	17437	18366	+	Adhesin_PsaA	1-930/930	===============	0/0	100	97.63	lac_VF_0428		Adhesin_PsaA NCBI_name = metal_ABC_transporter_substrate-binding_protein LCGL_RS17525 NC_017490.1:1502838-1503767 Lactococcus garvieae Lg2 complete genome old_locus_tag=LCGL_1533
NBRC100934.fa	NZ_BBJW01000018.1	21578	22915	+	NADH_oxidase	1-1338/1338	===============	0/0	100	98.88	lac_VF_0428		NADH_oxidase LCGL_RS13300_NC_017490.1:678241-679578 Lactococcus garvieae Lg2
NBRC100934.fa	NZ_BBJW01000020.1	4802	6091	-	Putative_collagenase	1-1290/1290	===============	0/0	100	99.07	lac_VF_0428		Putative_collagenase NCBI name = U32 family peptidase LCGL_RS18575_NC_017490.1:1699976-1701265 Lactococcus garvieae Lg2 old_locus_tag=LCGL_1724
NBRC100934.fa	NZ_BBJW01000021.1	30260	31069	-	hemolysin3	1-810/810	===============	0/0	100	99.26	lac_VF_0428		hemolysin3 Name=LCGL_RS12985 615478-616287 Lactococcus garvieae Lg2 complete genome old_locus_tag = LCGL_0597
NBRC100934.fa	NZ_BBJW01000024.1	8081	9793	-	Phosphoglucomutase	1-1713/1713	===============	0/0	100	98.89	lac_VF_0428		Phosphoglucomutase LCGL_RS17840_NC_017490.1:1558243-1559955 Lactococcus garvieae Lg2 ld_locus_tag=LCGL_1596
NBRC100934.fa	NZ_BBJW01000042.1	2560	3570	-	Glyceraldehyde-3-phosphate_dehydrogenase	1-1011/1011	===============	0/0	100	99.8	lac_VF_0428		Glyceraldehyde-3-phosphate_dehydrogenase LCGL_RS19790_NC_017490.1:c1929013-1928003 Lactococcus garvieae Lg2
Ningxia-I-13.fa	contig00001	97721	99826	-	feoB	1-2106/2106	===============	0/0	100	90.36	lac_VF_0428		feoB putative_ferrous_iron_trasnporter_LCGL_RS10540_BNC_017490.1:c108692-106587 Lactococcus garvieae Lg2
Ningxia-I-13.fa	contig00001	99839	100300	-	feoA	1-462/462	===============	0/0	100	88.09	lac_VF_0428		feoA putative_ferrous_iron_trasnporter__LCGL_RS10545_NC_017490.1:c109166-108705 Lactococcus garvieae Lg2
Ningxia-I-13.fa	contig00001	286463	287071	+	Superoxide_dismutase	1-609/609	===============	0/0	100	96.06	lac_VF_0428		Superoxide_dismutase LCGL_RS11445_NC_017490.1:289210-289818 Lactococcus garvieae Lg2 old_locus_tag=LCGL_0285
Ningxia-I-13.fa	contig00001	324632	325285	-	hemolysin1	1-654/654	===============	0/0	100	89.6	lac_VF_0428		hemolysin1 LCGL_RS11635F NC_017490.1:c332295-331642 Lactococcus garvieae Lg2 complete genome old_locus_tag=LCGL_0323
Ningxia-I-13.fa	contig00001	374164	375492	+	hemolysin2	1-1329/1329	===============	0/0	100	94.73	lac_VF_0428		hemolysin2 LCGL_RS11890:382251-383579 Lactococcus garvieae Lg2 complete genome old_locus_tag=LCGL_0374
Ningxia-I-13.fa	contig00001	513301	514083	+	fecE	1-783/783	===============	0/0	100	92.98	lac_VF_0428		fecE putative_iron_transporter_LCGL_RS12640_NC_017490.1:544393-545175 Lactococcus garvieae Lg2 old_locus_tag=LCGL_0527
Ningxia-I-13.fa	contig00001	514073	515023	+	fecC	1-951/951	===============	0/0	100	88.43	lac_VF_0428		fecC putative_iron_transporter_LCGL_RS12645NC_017490.1:545165-546115 Lactococcus garvieae Lg2 old_locus_tag=LCGL_0528
Ningxia-I-13.fa	contig00001	515020	515958	+	fecD	1-939/939	===============	0/0	100	88.5	lac_VF_0428		fecD putative_iron_transporter_LCGL_RS12650_NC_017490.1:546112-547050 Lactococcus garvieae Lg2 old_locus_tag=LCGL_0529
Ningxia-I-13.fa	contig00001	515970	516911	+	fecB	1-942/942	===============	0/0	100	93.42	lac_VF_0428		fecB putative_iron_transporter(iron-heme_siderophore_like)_LCGL_RS12655_NC_017490.1:547062-548003 Lactococcus garvieae Lg2 old_locus_tag=LCGL_0530
Ningxia-I-13.fa	contig00001	580237	581046	+	hemolysin3	1-810/810	===============	0/0	100	89.75	lac_VF_0428		hemolysin3 Name=LCGL_RS12985 615478-616287 Lactococcus garvieae Lg2 complete genome old_locus_tag = LCGL_0597
Ningxia-I-13.fa	contig00001	662033	663655	-	Adhesin_Pav	1-1623/1623	===============	0/0	100	90.64	lac_VF_0428		Adhesin_Pav NCBI name = Putative_fibronectin-binding_protein_LCGL_RS16560 NC_017490.1:1326392-1328014 Lactococcus garvieae Lg2 LCGL_1330
Ningxia-I-13.fa	contig00001	684212	684942	+	Sortase_A	2-732/732	===============	0/0	99.86	89.74	lac_VF_0428		Sortase_A LCGL_RS16475_NC_017490.1:c1306046-1305315 Lactococcus garvieae Lg2
Ningxia-I-13.fa	contig00001	883420	883734	+	LPxTG-6	1-315/315	===============	0/0	100	86.98	lac_VF_0428		LPxTG-6 LPxTG_surface_protein_LCGL_RS14195_NC_017490.1:870285-870599 Lactococcus garvieae Lg2 old_locus_tag= LCGL_0844
Ningxia-I-13.fa	contig00002	69425	70760	+	NADH_oxidase	1-1336/1338	===============	0/0	99.85	91.54	lac_VF_0428		NADH_oxidase LCGL_RS13300_NC_017490.1:678241-679578 Lactococcus garvieae Lg2
Ningxia-I-13.fa	contig00003	34425	35714	+	Putative_collagenase	1-1290/1290	===============	0/0	100	93.41	lac_VF_0428		Putative_collagenase NCBI name = U32 family peptidase LCGL_RS18575_NC_017490.1:1699976-1701265 Lactococcus garvieae Lg2 old_locus_tag=LCGL_1724
Ningxia-I-13.fa	contig00005	14049	14824	-	fepC	1-776/777	===============	0/0	99.87	85.18	lac_VF_0428		fepC putative_ferric_iron_ABC_transporter_LCGL_RS18060_NC_017490.1:c1595008-1594232 Lactococcus garvieae Lg2 LCHL_1621
Ningxia-I-13.fa	contig00005	14826	15845	-	fepD	1-1020/1020	===============	0/0	100	83.14	lac_VF_0428		fepD putative_ferric_iron_ABC_transporter_LCGL_RS18065_NC_017490.1:c1596029-1595010 Lactococcus garvieae Lg2 LCHL_1622
Ningxia-I-13.fa	contig00005	15823	16764	-	fepB	1-942/942	========/======	4/4	99.79	85.7	lac_VF_0428		fepB putative_ferric_iron_ABC_transporter_LCGL_RS18070_NC_017490.1:c1596948-1596007 Lactococcus garvieae Lg2 LCHL_1623
Ningxia-I-13.fa	contig00007	70143	71153	-	Glyceraldehyde-3-phosphate_dehydrogenase	1-1011/1011	===============	0/0	100	99.7	lac_VF_0428		Glyceraldehyde-3-phosphate_dehydrogenase LCGL_RS19790_NC_017490.1:c1929013-1928003 Lactococcus garvieae Lg2
Ningxia-I-13.fa	contig00009	44819	45748	-	Adhesin_PsaA	1-930/930	===============	0/0	100	90.75	lac_VF_0428		Adhesin_PsaA NCBI_name = metal_ABC_transporter_substrate-binding_protein LCGL_RS17525 NC_017490.1:1502838-1503767 Lactococcus garvieae Lg2 complete genome old_locus_tag=LCGL_1533
Ningxia-I-13.fa	contig00009	57957	59258	+	Enolase	1-1302/1302	===============	0/0	100	99.54	lac_VF_0428		Enolase LCGL_RS17440_NC_017490.1:c1490708-1489407 Lactococcus garvieae Lg2
Ningxia-I-13.fa	contig00011	17080	18792	-	Phosphoglucomutase	1-1713/1713	===============	0/0	100	92.59	lac_VF_0428		Phosphoglucomutase LCGL_RS17840_NC_017490.1:1558243-1559955 Lactococcus garvieae Lg2 ld_locus_tag=LCGL_1596
Ningxia-I-14.fa	contig00001	4432	6054	+	Adhesin_Pav	1-1623/1623	===============	0/0	100	90.64	lac_VF_0428		Adhesin_Pav NCBI name = Putative_fibronectin-binding_protein_LCGL_RS16560 NC_017490.1:1326392-1328014 Lactococcus garvieae Lg2 LCGL_1330
Ningxia-I-14.fa	contig00001	87041	87850	-	hemolysin3	1-810/810	===============	0/0	100	89.88	lac_VF_0428		hemolysin3 Name=LCGL_RS12985 615478-616287 Lactococcus garvieae Lg2 complete genome old_locus_tag = LCGL_0597
Ningxia-I-14.fa	contig00001	158732	159673	-	fecB	1-942/942	===============	0/0	100	93.31	lac_VF_0428		fecB putative_iron_transporter(iron-heme_siderophore_like)_LCGL_RS12655_NC_017490.1:547062-548003 Lactococcus garvieae Lg2 old_locus_tag=LCGL_0530
Ningxia-I-14.fa	contig00001	159685	160623	-	fecD	1-939/939	===============	0/0	100	88.61	lac_VF_0428		fecD putative_iron_transporter_LCGL_RS12650_NC_017490.1:546112-547050 Lactococcus garvieae Lg2 old_locus_tag=LCGL_0529
Ningxia-I-14.fa	contig00001	160620	161570	-	fecC	1-951/951	===============	0/0	100	88.54	lac_VF_0428		fecC putative_iron_transporter_LCGL_RS12645NC_017490.1:545165-546115 Lactococcus garvieae Lg2 old_locus_tag=LCGL_0528
Ningxia-I-14.fa	contig00001	161560	162342	-	fecE	1-783/783	===============	0/0	100	92.85	lac_VF_0428		fecE putative_iron_transporter_LCGL_RS12640_NC_017490.1:544393-545175 Lactococcus garvieae Lg2 old_locus_tag=LCGL_0527
Ningxia-I-14.fa	contig00001	305662	306990	-	hemolysin2	1-1329/1329	===============	0/0	100	94.73	lac_VF_0428		hemolysin2 LCGL_RS11890:382251-383579 Lactococcus garvieae Lg2 complete genome old_locus_tag=LCGL_0374
Ningxia-I-14.fa	contig00001	357936	358589	+	hemolysin1	1-654/654	===============	0/0	100	89.6	lac_VF_0428		hemolysin1 LCGL_RS11635F NC_017490.1:c332295-331642 Lactococcus garvieae Lg2 complete genome old_locus_tag=LCGL_0323
Ningxia-I-14.fa	contig00001	396149	396757	-	Superoxide_dismutase	1-609/609	===============	0/0	100	96.06	lac_VF_0428		Superoxide_dismutase LCGL_RS11445_NC_017490.1:289210-289818 Lactococcus garvieae Lg2 old_locus_tag=LCGL_0285
Ningxia-I-14.fa	contig00001	581317	581778	+	feoA	1-462/462	===============	0/0	100	88.09	lac_VF_0428		feoA putative_ferrous_iron_trasnporter__LCGL_RS10545_NC_017490.1:c109166-108705 Lactococcus garvieae Lg2
Ningxia-I-14.fa	contig00001	581791	583896	+	feoB	1-2106/2106	===============	0/0	100	90.46	lac_VF_0428		feoB putative_ferrous_iron_trasnporter_LCGL_RS10540_BNC_017490.1:c108692-106587 Lactococcus garvieae Lg2
Ningxia-I-14.fa	contig00002	292649	292963	-	LPxTG-6	1-315/315	===============	0/0	100	87.3	lac_VF_0428		LPxTG-6 LPxTG_surface_protein_LCGL_RS14195_NC_017490.1:870285-870599 Lactococcus garvieae Lg2 old_locus_tag= LCGL_0844
Ningxia-I-14.fa	contig00003	67290	68625	+	NADH_oxidase	1-1336/1338	===============	0/0	99.85	91.62	lac_VF_0428		NADH_oxidase LCGL_RS13300_NC_017490.1:678241-679578 Lactococcus garvieae Lg2
Ningxia-I-14.fa	contig00004	125416	126705	-	Putative_collagenase	1-1290/1290	===============	0/0	100	93.41	lac_VF_0428		Putative_collagenase NCBI name = U32 family peptidase LCGL_RS18575_NC_017490.1:1699976-1701265 Lactococcus garvieae Lg2 old_locus_tag=LCGL_1724
Ningxia-I-14.fa	contig00004	232193	233134	+	fepB	1-942/942	========/======	4/4	99.79	85.91	lac_VF_0428		fepB putative_ferric_iron_ABC_transporter_LCGL_RS18070_NC_017490.1:c1596948-1596007 Lactococcus garvieae Lg2 LCHL_1623
Ningxia-I-14.fa	contig00004	233112	234131	+	fepD	1-1020/1020	===============	0/0	100	82.94	lac_VF_0428		fepD putative_ferric_iron_ABC_transporter_LCGL_RS18065_NC_017490.1:c1596029-1595010 Lactococcus garvieae Lg2 LCHL_1622
Ningxia-I-14.fa	contig00004	234133	234908	+	fepC	1-776/777	===============	0/0	99.87	85.18	lac_VF_0428		fepC putative_ferric_iron_ABC_transporter_LCGL_RS18060_NC_017490.1:c1595008-1594232 Lactococcus garvieae Lg2 LCHL_1621
Ningxia-I-14.fa	contig00005	64775	66076	-	Enolase	1-1302/1302	===============	0/0	100	99.54	lac_VF_0428		Enolase LCGL_RS17440_NC_017490.1:c1490708-1489407 Lactococcus garvieae Lg2
Ningxia-I-14.fa	contig00005	78286	79215	+	Adhesin_PsaA	1-930/930	===============	0/0	100	90.64	lac_VF_0428		Adhesin_PsaA NCBI_name = metal_ABC_transporter_substrate-binding_protein LCGL_RS17525 NC_017490.1:1502838-1503767 Lactococcus garvieae Lg2 complete genome old_locus_tag=LCGL_1533
Ningxia-I-14.fa	contig00005	162667	164042	+	LPxTG-3	1-1376/1647	=============..	0/0	83.55	83.79	lac_VF_0428		LPxTG-3 LCGL_RS17790_NC_017490.1:1548182-1549828 Lactococcus garvieae Lg2 old_locus_tag=LCGL_1585
Ningxia-I-14.fa	contig00005	172571	174283	+	Phosphoglucomutase	1-1713/1713	===============	0/0	100	92.53	lac_VF_0428		Phosphoglucomutase LCGL_RS17840_NC_017490.1:1558243-1559955 Lactococcus garvieae Lg2 ld_locus_tag=LCGL_1596
Ningxia-I-14.fa	contig00007	69600	70610	-	Glyceraldehyde-3-phosphate_dehydrogenase	1-1011/1011	===============	0/0	100	99.7	lac_VF_0428		Glyceraldehyde-3-phosphate_dehydrogenase LCGL_RS19790_NC_017490.1:c1929013-1928003 Lactococcus garvieae Lg2
Ningxia-I-14.fa	contig00008	15895	16625	+	Sortase_A	2-732/732	===============	0/0	99.86	90.01	lac_VF_0428		Sortase_A LCGL_RS16475_NC_017490.1:c1306046-1305315 Lactococcus garvieae Lg2
Ningxia-I-15.fa	contig00001	165295	165609	-	LPxTG-6	1-315/315	===============	0/0	100	86.98	lac_VF_0428		LPxTG-6 LPxTG_surface_protein_LCGL_RS14195_NC_017490.1:870285-870599 Lactococcus garvieae Lg2 old_locus_tag= LCGL_0844
Ningxia-I-15.fa	contig00001	364087	364817	-	Sortase_A	2-732/732	===============	0/0	99.86	89.74	lac_VF_0428		Sortase_A LCGL_RS16475_NC_017490.1:c1306046-1305315 Lactococcus garvieae Lg2
Ningxia-I-15.fa	contig00001	385374	386996	+	Adhesin_Pav	1-1623/1623	===============	0/0	100	90.64	lac_VF_0428		Adhesin_Pav NCBI name = Putative_fibronectin-binding_protein_LCGL_RS16560 NC_017490.1:1326392-1328014 Lactococcus garvieae Lg2 LCGL_1330
Ningxia-I-15.fa	contig00001	467983	468792	-	hemolysin3	1-810/810	===============	0/0	100	89.75	lac_VF_0428		hemolysin3 Name=LCGL_RS12985 615478-616287 Lactococcus garvieae Lg2 complete genome old_locus_tag = LCGL_0597
Ningxia-I-15.fa	contig00001	532118	533059	-	fecB	1-942/942	===============	0/0	100	93.42	lac_VF_0428		fecB putative_iron_transporter(iron-heme_siderophore_like)_LCGL_RS12655_NC_017490.1:547062-548003 Lactococcus garvieae Lg2 old_locus_tag=LCGL_0530
Ningxia-I-15.fa	contig00001	533071	534009	-	fecD	1-939/939	===============	0/0	100	88.5	lac_VF_0428		fecD putative_iron_transporter_LCGL_RS12650_NC_017490.1:546112-547050 Lactococcus garvieae Lg2 old_locus_tag=LCGL_0529
Ningxia-I-15.fa	contig00001	534006	534956	-	fecC	1-951/951	===============	0/0	100	88.43	lac_VF_0428		fecC putative_iron_transporter_LCGL_RS12645NC_017490.1:545165-546115 Lactococcus garvieae Lg2 old_locus_tag=LCGL_0528
Ningxia-I-15.fa	contig00001	534946	535728	-	fecE	1-783/783	===============	0/0	100	92.98	lac_VF_0428		fecE putative_iron_transporter_LCGL_RS12640_NC_017490.1:544393-545175 Lactococcus garvieae Lg2 old_locus_tag=LCGL_0527
Ningxia-I-15.fa	contig00001	673537	674865	-	hemolysin2	1-1329/1329	===============	0/0	100	94.73	lac_VF_0428		hemolysin2 LCGL_RS11890:382251-383579 Lactococcus garvieae Lg2 complete genome old_locus_tag=LCGL_0374
Ningxia-I-15.fa	contig00001	723744	724397	+	hemolysin1	1-654/654	===============	0/0	100	89.6	lac_VF_0428		hemolysin1 LCGL_RS11635F NC_017490.1:c332295-331642 Lactococcus garvieae Lg2 complete genome old_locus_tag=LCGL_0323
Ningxia-I-15.fa	contig00001	761958	762566	-	Superoxide_dismutase	1-609/609	===============	0/0	100	96.06	lac_VF_0428		Superoxide_dismutase LCGL_RS11445_NC_017490.1:289210-289818 Lactococcus garvieae Lg2 old_locus_tag=LCGL_0285
Ningxia-I-15.fa	contig00001	948729	949190	+	feoA	1-462/462	===============	0/0	100	88.09	lac_VF_0428		feoA putative_ferrous_iron_trasnporter__LCGL_RS10545_NC_017490.1:c109166-108705 Lactococcus garvieae Lg2
Ningxia-I-15.fa	contig00001	949203	951308	+	feoB	1-2106/2106	===============	0/0	100	90.36	lac_VF_0428		feoB putative_ferrous_iron_trasnporter_LCGL_RS10540_BNC_017490.1:c108692-106587 Lactococcus garvieae Lg2
Ningxia-I-15.fa	contig00002	69425	70760	+	NADH_oxidase	1-1336/1338	===============	0/0	99.85	91.54	lac_VF_0428		NADH_oxidase LCGL_RS13300_NC_017490.1:678241-679578 Lactococcus garvieae Lg2
Ningxia-I-15.fa	contig00003	123513	124802	-	Putative_collagenase	1-1290/1290	===============	0/0	100	93.41	lac_VF_0428		Putative_collagenase NCBI name = U32 family peptidase LCGL_RS18575_NC_017490.1:1699976-1701265 Lactococcus garvieae Lg2 old_locus_tag=LCGL_1724
Ningxia-I-15.fa	contig00004	72987	73928	+	fepB	1-942/942	========/======	4/4	99.79	85.7	lac_VF_0428		fepB putative_ferric_iron_ABC_transporter_LCGL_RS18070_NC_017490.1:c1596948-1596007 Lactococcus garvieae Lg2 LCHL_1623
Ningxia-I-15.fa	contig00004	73906	74925	+	fepD	1-1020/1020	===============	0/0	100	83.14	lac_VF_0428		fepD putative_ferric_iron_ABC_transporter_LCGL_RS18065_NC_017490.1:c1596029-1595010 Lactococcus garvieae Lg2 LCHL_1622
Ningxia-I-15.fa	contig00004	74927	75702	+	fepC	1-776/777	===============	0/0	99.87	85.18	lac_VF_0428		fepC putative_ferric_iron_ABC_transporter_LCGL_RS18060_NC_017490.1:c1595008-1594232 Lactococcus garvieae Lg2 LCHL_1621
Ningxia-I-15.fa	contig00006	70143	71153	-	Glyceraldehyde-3-phosphate_dehydrogenase	1-1011/1011	===============	0/0	100	99.7	lac_VF_0428		Glyceraldehyde-3-phosphate_dehydrogenase LCGL_RS19790_NC_017490.1:c1929013-1928003 Lactococcus garvieae Lg2
Ningxia-I-15.fa	contig00008	44819	45748	-	Adhesin_PsaA	1-930/930	===============	0/0	100	90.75	lac_VF_0428		Adhesin_PsaA NCBI_name = metal_ABC_transporter_substrate-binding_protein LCGL_RS17525 NC_017490.1:1502838-1503767 Lactococcus garvieae Lg2 complete genome old_locus_tag=LCGL_1533
Ningxia-I-15.fa	contig00008	57957	59258	+	Enolase	1-1302/1302	===============	0/0	100	99.54	lac_VF_0428		Enolase LCGL_RS17440_NC_017490.1:c1490708-1489407 Lactococcus garvieae Lg2
Ningxia-I-15.fa	contig00010	17080	18792	-	Phosphoglucomutase	1-1713/1713	===============	0/0	100	92.59	lac_VF_0428		Phosphoglucomutase LCGL_RS17840_NC_017490.1:1558243-1559955 Lactococcus garvieae Lg2 ld_locus_tag=LCGL_1596
Ningxia-I-16.fa	contig00001	111589	112197	+	Superoxide_dismutase	1-609/609	===============	0/0	100	96.06	lac_VF_0428		Superoxide_dismutase LCGL_RS11445_NC_017490.1:289210-289818 Lactococcus garvieae Lg2 old_locus_tag=LCGL_0285
Ningxia-I-16.fa	contig00001	149695	150348	-	hemolysin1	1-654/654	===============	0/0	100	89.6	lac_VF_0428		hemolysin1 LCGL_RS11635F NC_017490.1:c332295-331642 Lactococcus garvieae Lg2 complete genome old_locus_tag=LCGL_0323
Ningxia-I-16.fa	contig00001	199227	200555	+	hemolysin2	1-1329/1329	===============	0/0	100	94.73	lac_VF_0428		hemolysin2 LCGL_RS11890:382251-383579 Lactococcus garvieae Lg2 complete genome old_locus_tag=LCGL_0374
Ningxia-I-16.fa	contig00001	338365	339147	+	fecE	1-783/783	===============	0/0	100	92.98	lac_VF_0428		fecE putative_iron_transporter_LCGL_RS12640_NC_017490.1:544393-545175 Lactococcus garvieae Lg2 old_locus_tag=LCGL_0527
Ningxia-I-16.fa	contig00001	339137	340087	+	fecC	1-951/951	===============	0/0	100	88.43	lac_VF_0428		fecC putative_iron_transporter_LCGL_RS12645NC_017490.1:545165-546115 Lactococcus garvieae Lg2 old_locus_tag=LCGL_0528
Ningxia-I-16.fa	contig00001	340084	341022	+	fecD	1-939/939	===============	0/0	100	88.5	lac_VF_0428		fecD putative_iron_transporter_LCGL_RS12650_NC_017490.1:546112-547050 Lactococcus garvieae Lg2 old_locus_tag=LCGL_0529
Ningxia-I-16.fa	contig00001	341034	341975	+	fecB	1-942/942	===============	0/0	100	93.42	lac_VF_0428		fecB putative_iron_transporter(iron-heme_siderophore_like)_LCGL_RS12655_NC_017490.1:547062-548003 Lactococcus garvieae Lg2 old_locus_tag=LCGL_0530
Ningxia-I-16.fa	contig00002	31458	31772	-	LPxTG-6	1-315/315	===============	0/0	100	87.3	lac_VF_0428		LPxTG-6 LPxTG_surface_protein_LCGL_RS14195_NC_017490.1:870285-870599 Lactococcus garvieae Lg2 old_locus_tag= LCGL_0844
Ningxia-I-16.fa	contig00002	198222	198952	-	Sortase_A	2-732/732	===============	0/0	99.86	90.01	lac_VF_0428		Sortase_A LCGL_RS16475_NC_017490.1:c1306046-1305315 Lactococcus garvieae Lg2
Ningxia-I-16.fa	contig00003	105806	106267	+	feoA	1-462/462	===============	0/0	100	88.09	lac_VF_0428		feoA putative_ferrous_iron_trasnporter__LCGL_RS10545_NC_017490.1:c109166-108705 Lactococcus garvieae Lg2
Ningxia-I-16.fa	contig00003	106280	108385	+	feoB	1-2106/2106	===============	0/0	100	90.36	lac_VF_0428		feoB putative_ferrous_iron_trasnporter_LCGL_RS10540_BNC_017490.1:c108692-106587 Lactococcus garvieae Lg2
Ningxia-I-16.fa	contig00004	109838	111173	-	NADH_oxidase	1-1336/1338	===============	0/0	99.85	91.54	lac_VF_0428		NADH_oxidase LCGL_RS13300_NC_017490.1:678241-679578 Lactococcus garvieae Lg2
Ningxia-I-16.fa	contig00005	28164	29453	+	Putative_collagenase	1-1290/1290	===============	0/0	100	93.64	lac_VF_0428		Putative_collagenase NCBI name = U32 family peptidase LCGL_RS18575_NC_017490.1:1699976-1701265 Lactococcus garvieae Lg2 old_locus_tag=LCGL_1724
Ningxia-I-16.fa	contig00008	17560	18369	+	hemolysin3	1-810/810	===============	0/0	100	89.75	lac_VF_0428		hemolysin3 Name=LCGL_RS12985 615478-616287 Lactococcus garvieae Lg2 complete genome old_locus_tag = LCGL_0597
Ningxia-I-16.fa	contig00008	99357	100979	-	Adhesin_Pav	1-1623/1623	===============	0/0	100	90.64	lac_VF_0428		Adhesin_Pav NCBI name = Putative_fibronectin-binding_protein_LCGL_RS16560 NC_017490.1:1326392-1328014 Lactococcus garvieae Lg2 LCGL_1330
Ningxia-I-16.fa	contig00009	76862	77803	+	fepB	1-942/942	========/======	4/4	99.79	85.91	lac_VF_0428		fepB putative_ferric_iron_ABC_transporter_LCGL_RS18070_NC_017490.1:c1596948-1596007 Lactococcus garvieae Lg2 LCHL_1623
Ningxia-I-16.fa	contig00009	77781	78800	+	fepD	1-1020/1020	===============	0/0	100	83.14	lac_VF_0428		fepD putative_ferric_iron_ABC_transporter_LCGL_RS18065_NC_017490.1:c1596029-1595010 Lactococcus garvieae Lg2 LCHL_1622
Ningxia-I-16.fa	contig00009	78802	79577	+	fepC	1-776/777	===============	0/0	99.87	85.31	lac_VF_0428		fepC putative_ferric_iron_ABC_transporter_LCGL_RS18060_NC_017490.1:c1595008-1594232 Lactococcus garvieae Lg2 LCHL_1621
Ningxia-I-16.fa	contig00010	17083	18795	-	Phosphoglucomutase	1-1713/1713	===============	0/0	100	92.59	lac_VF_0428		Phosphoglucomutase LCGL_RS17840_NC_017490.1:1558243-1559955 Lactococcus garvieae Lg2 ld_locus_tag=LCGL_1596
Ningxia-I-16.fa	contig00010	66258	67187	-	Adhesin_PsaA	1-930/930	===============	0/0	100	90.75	lac_VF_0428		Adhesin_PsaA NCBI_name = metal_ABC_transporter_substrate-binding_protein LCGL_RS17525 NC_017490.1:1502838-1503767 Lactococcus garvieae Lg2 complete genome old_locus_tag=LCGL_1533
Ningxia-I-16.fa	contig00010	79396	80697	+	Enolase	1-1302/1302	===============	0/0	100	99.54	lac_VF_0428		Enolase LCGL_RS17440_NC_017490.1:c1490708-1489407 Lactococcus garvieae Lg2
Ningxia-I-16.fa	contig00012	70059	71069	-	Glyceraldehyde-3-phosphate_dehydrogenase	1-1011/1011	===============	0/0	100	99.7	lac_VF_0428		Glyceraldehyde-3-phosphate_dehydrogenase LCGL_RS19790_NC_017490.1:c1929013-1928003 Lactococcus garvieae Lg2
Ningxia-I-17.fa	contig00001	69347	70682	+	NADH_oxidase	1-1336/1338	===============	0/0	99.85	91.54	lac_VF_0428		NADH_oxidase LCGL_RS13300_NC_017490.1:678241-679578 Lactococcus garvieae Lg2
Ningxia-I-17.fa	contig00002	111661	112269	+	Superoxide_dismutase	1-609/609	===============	0/0	100	96.06	lac_VF_0428		Superoxide_dismutase LCGL_RS11445_NC_017490.1:289210-289818 Lactococcus garvieae Lg2 old_locus_tag=LCGL_0285
Ningxia-I-17.fa	contig00002	149830	150483	-	hemolysin1	1-654/654	===============	0/0	100	89.6	lac_VF_0428		hemolysin1 LCGL_RS11635F NC_017490.1:c332295-331642 Lactococcus garvieae Lg2 complete genome old_locus_tag=LCGL_0323
Ningxia-I-17.fa	contig00002	199361	200689	+	hemolysin2	1-1329/1329	===============	0/0	100	94.73	lac_VF_0428		hemolysin2 LCGL_RS11890:382251-383579 Lactococcus garvieae Lg2 complete genome old_locus_tag=LCGL_0374
Ningxia-I-17.fa	contig00003	149971	150285	-	LPxTG-6	1-315/315	===============	0/0	100	87.3	lac_VF_0428		LPxTG-6 LPxTG_surface_protein_LCGL_RS14195_NC_017490.1:870285-870599 Lactococcus garvieae Lg2 old_locus_tag= LCGL_0844
Ningxia-I-17.fa	contig00004	98019	100124	-	feoB	1-2106/2106	===============	0/0	100	90.36	lac_VF_0428		feoB putative_ferrous_iron_trasnporter_LCGL_RS10540_BNC_017490.1:c108692-106587 Lactococcus garvieae Lg2
Ningxia-I-17.fa	contig00004	100137	100598	-	feoA	1-462/462	===============	0/0	100	88.09	lac_VF_0428		feoA putative_ferrous_iron_trasnporter__LCGL_RS10545_NC_017490.1:c109166-108705 Lactococcus garvieae Lg2
Ningxia-I-17.fa	contig00005	105962	106744	+	fecE	1-783/783	===============	0/0	100	92.98	lac_VF_0428		fecE putative_iron_transporter_LCGL_RS12640_NC_017490.1:544393-545175 Lactococcus garvieae Lg2 old_locus_tag=LCGL_0527
Ningxia-I-17.fa	contig00005	106734	107684	+	fecC	1-951/951	===============	0/0	100	88.43	lac_VF_0428		fecC putative_iron_transporter_LCGL_RS12645NC_017490.1:545165-546115 Lactococcus garvieae Lg2 old_locus_tag=LCGL_0528
Ningxia-I-17.fa	contig00005	107681	108619	+	fecD	1-939/939	===============	0/0	100	88.5	lac_VF_0428		fecD putative_iron_transporter_LCGL_RS12650_NC_017490.1:546112-547050 Lactococcus garvieae Lg2 old_locus_tag=LCGL_0529
Ningxia-I-17.fa	contig00005	108631	109572	+	fecB	1-942/942	===============	0/0	100	93.42	lac_VF_0428		fecB putative_iron_transporter(iron-heme_siderophore_like)_LCGL_RS12655_NC_017490.1:547062-548003 Lactococcus garvieae Lg2 old_locus_tag=LCGL_0530
Ningxia-I-17.fa	contig00006	28164	29453	+	Putative_collagenase	1-1290/1290	===============	0/0	100	93.64	lac_VF_0428		Putative_collagenase NCBI name = U32 family peptidase LCGL_RS18575_NC_017490.1:1699976-1701265 Lactococcus garvieae Lg2 old_locus_tag=LCGL_1724
Ningxia-I-17.fa	contig00007	17290	18099	+	hemolysin3	1-810/810	===============	0/0	100	89.75	lac_VF_0428		hemolysin3 Name=LCGL_RS12985 615478-616287 Lactococcus garvieae Lg2 complete genome old_locus_tag = LCGL_0597
Ningxia-I-17.fa	contig00007	99087	100709	-	Adhesin_Pav	1-1623/1623	===============	0/0	100	90.64	lac_VF_0428		Adhesin_Pav NCBI name = Putative_fibronectin-binding_protein_LCGL_RS16560 NC_017490.1:1326392-1328014 Lactococcus garvieae Lg2 LCGL_1330
Ningxia-I-17.fa	contig00007	121296	122026	+	Sortase_A	2-732/732	===============	0/0	99.86	90.01	lac_VF_0428		Sortase_A LCGL_RS16475_NC_017490.1:c1306046-1305315 Lactococcus garvieae Lg2
Ningxia-I-17.fa	contig00010	70765	71706	+	fepB	1-942/942	========/======	4/4	99.79	85.91	lac_VF_0428		fepB putative_ferric_iron_ABC_transporter_LCGL_RS18070_NC_017490.1:c1596948-1596007 Lactococcus garvieae Lg2 LCHL_1623
Ningxia-I-17.fa	contig00010	71684	72703	+	fepD	1-1020/1020	===============	0/0	100	83.14	lac_VF_0428		fepD putative_ferric_iron_ABC_transporter_LCGL_RS18065_NC_017490.1:c1596029-1595010 Lactococcus garvieae Lg2 LCHL_1622
Ningxia-I-17.fa	contig00010	72705	73480	+	fepC	1-776/777	===============	0/0	99.87	85.31	lac_VF_0428		fepC putative_ferric_iron_ABC_transporter_LCGL_RS18060_NC_017490.1:c1595008-1594232 Lactococcus garvieae Lg2 LCHL_1621
Ningxia-I-17.fa	contig00011	1211	2512	-	Enolase	1-1302/1302	===============	0/0	100	99.54	lac_VF_0428		Enolase LCGL_RS17440_NC_017490.1:c1490708-1489407 Lactococcus garvieae Lg2
Ningxia-I-17.fa	contig00011	14721	15650	+	Adhesin_PsaA	1-930/930	===============	0/0	100	90.75	lac_VF_0428		Adhesin_PsaA NCBI_name = metal_ABC_transporter_substrate-binding_protein LCGL_RS17525 NC_017490.1:1502838-1503767 Lactococcus garvieae Lg2 complete genome old_locus_tag=LCGL_1533
Ningxia-I-17.fa	contig00011	63115	64827	+	Phosphoglucomutase	1-1713/1713	===============	0/0	100	92.59	lac_VF_0428		Phosphoglucomutase LCGL_RS17840_NC_017490.1:1558243-1559955 Lactococcus garvieae Lg2 ld_locus_tag=LCGL_1596
Ningxia-I-17.fa	contig00013	70135	71145	-	Glyceraldehyde-3-phosphate_dehydrogenase	1-1011/1011	===============	0/0	100	99.7	lac_VF_0428		Glyceraldehyde-3-phosphate_dehydrogenase LCGL_RS19790_NC_017490.1:c1929013-1928003 Lactococcus garvieae Lg2
Ningxia-I-18.fa	contig00001	165104	165418	-	LPxTG-6	1-315/315	===============	0/0	100	86.98	lac_VF_0428		LPxTG-6 LPxTG_surface_protein_LCGL_RS14195_NC_017490.1:870285-870599 Lactococcus garvieae Lg2 old_locus_tag= LCGL_0844
Ningxia-I-18.fa	contig00001	363906	364636	-	Sortase_A	2-732/732	===============	0/0	99.86	89.74	lac_VF_0428		Sortase_A LCGL_RS16475_NC_017490.1:c1306046-1305315 Lactococcus garvieae Lg2
Ningxia-I-18.fa	contig00001	385193	386815	+	Adhesin_Pav	1-1623/1623	===============	0/0	100	90.64	lac_VF_0428		Adhesin_Pav NCBI name = Putative_fibronectin-binding_protein_LCGL_RS16560 NC_017490.1:1326392-1328014 Lactococcus garvieae Lg2 LCGL_1330
Ningxia-I-18.fa	contig00001	467802	468611	-	hemolysin3	1-810/810	===============	0/0	100	89.75	lac_VF_0428		hemolysin3 Name=LCGL_RS12985 615478-616287 Lactococcus garvieae Lg2 complete genome old_locus_tag = LCGL_0597
Ningxia-I-18.fa	contig00001	531937	532878	-	fecB	1-942/942	===============	0/0	100	93.42	lac_VF_0428		fecB putative_iron_transporter(iron-heme_siderophore_like)_LCGL_RS12655_NC_017490.1:547062-548003 Lactococcus garvieae Lg2 old_locus_tag=LCGL_0530
Ningxia-I-18.fa	contig00001	532890	533828	-	fecD	1-939/939	===============	0/0	100	88.5	lac_VF_0428		fecD putative_iron_transporter_LCGL_RS12650_NC_017490.1:546112-547050 Lactococcus garvieae Lg2 old_locus_tag=LCGL_0529
Ningxia-I-18.fa	contig00001	533825	534775	-	fecC	1-951/951	===============	0/0	100	88.43	lac_VF_0428		fecC putative_iron_transporter_LCGL_RS12645NC_017490.1:545165-546115 Lactococcus garvieae Lg2 old_locus_tag=LCGL_0528
Ningxia-I-18.fa	contig00001	534765	535547	-	fecE	1-783/783	===============	0/0	100	92.98	lac_VF_0428		fecE putative_iron_transporter_LCGL_RS12640_NC_017490.1:544393-545175 Lactococcus garvieae Lg2 old_locus_tag=LCGL_0527
Ningxia-I-18.fa	contig00002	52114	53442	-	hemolysin2	1-1329/1329	===============	0/0	100	94.73	lac_VF_0428		hemolysin2 LCGL_RS11890:382251-383579 Lactococcus garvieae Lg2 complete genome old_locus_tag=LCGL_0374
Ningxia-I-18.fa	contig00002	102321	102974	+	hemolysin1	1-654/654	===============	0/0	100	89.6	lac_VF_0428		hemolysin1 LCGL_RS11635F NC_017490.1:c332295-331642 Lactococcus garvieae Lg2 complete genome old_locus_tag=LCGL_0323
Ningxia-I-18.fa	contig00002	140535	141143	-	Superoxide_dismutase	1-609/609	===============	0/0	100	96.06	lac_VF_0428		Superoxide_dismutase LCGL_RS11445_NC_017490.1:289210-289818 Lactococcus garvieae Lg2 old_locus_tag=LCGL_0285
Ningxia-I-18.fa	contig00002	327306	327767	+	feoA	1-462/462	===============	0/0	100	88.09	lac_VF_0428		feoA putative_ferrous_iron_trasnporter__LCGL_RS10545_NC_017490.1:c109166-108705 Lactococcus garvieae Lg2
Ningxia-I-18.fa	contig00002	327780	329885	+	feoB	1-2106/2106	===============	0/0	100	90.36	lac_VF_0428		feoB putative_ferrous_iron_trasnporter_LCGL_RS10540_BNC_017490.1:c108692-106587 Lactococcus garvieae Lg2
Ningxia-I-18.fa	contig00003	69425	70760	+	NADH_oxidase	1-1336/1338	===============	0/0	99.85	91.54	lac_VF_0428		NADH_oxidase LCGL_RS13300_NC_017490.1:678241-679578 Lactococcus garvieae Lg2
Ningxia-I-18.fa	contig00004	123513	124802	-	Putative_collagenase	1-1290/1290	===============	0/0	100	93.41	lac_VF_0428		Putative_collagenase NCBI name = U32 family peptidase LCGL_RS18575_NC_017490.1:1699976-1701265 Lactococcus garvieae Lg2 old_locus_tag=LCGL_1724
Ningxia-I-18.fa	contig00006	72987	73928	+	fepB	1-942/942	========/======	4/4	99.79	85.7	lac_VF_0428		fepB putative_ferric_iron_ABC_transporter_LCGL_RS18070_NC_017490.1:c1596948-1596007 Lactococcus garvieae Lg2 LCHL_1623
Ningxia-I-18.fa	contig00006	73906	74925	+	fepD	1-1020/1020	===============	0/0	100	83.14	lac_VF_0428		fepD putative_ferric_iron_ABC_transporter_LCGL_RS18065_NC_017490.1:c1596029-1595010 Lactococcus garvieae Lg2 LCHL_1622
Ningxia-I-18.fa	contig00006	74927	75702	+	fepC	1-776/777	===============	0/0	99.87	85.18	lac_VF_0428		fepC putative_ferric_iron_ABC_transporter_LCGL_RS18060_NC_017490.1:c1595008-1594232 Lactococcus garvieae Lg2 LCHL_1621
Ningxia-I-18.fa	contig00008	70143	71153	-	Glyceraldehyde-3-phosphate_dehydrogenase	1-1011/1011	===============	0/0	100	99.7	lac_VF_0428		Glyceraldehyde-3-phosphate_dehydrogenase LCGL_RS19790_NC_017490.1:c1929013-1928003 Lactococcus garvieae Lg2
Ningxia-I-18.fa	contig00010	1212	2513	-	Enolase	1-1302/1302	===============	0/0	100	99.54	lac_VF_0428		Enolase LCGL_RS17440_NC_017490.1:c1490708-1489407 Lactococcus garvieae Lg2
Ningxia-I-18.fa	contig00010	14722	15651	+	Adhesin_PsaA	1-930/930	===============	0/0	100	90.75	lac_VF_0428		Adhesin_PsaA NCBI_name = metal_ABC_transporter_substrate-binding_protein LCGL_RS17525 NC_017490.1:1502838-1503767 Lactococcus garvieae Lg2 complete genome old_locus_tag=LCGL_1533
Ningxia-I-18.fa	contig00010	59299	60632	+	LPxTG-3	1-1334/1647	=============..	0/0	81	84.11	lac_VF_0428		LPxTG-3 LCGL_RS17790_NC_017490.1:1548182-1549828 Lactococcus garvieae Lg2 old_locus_tag=LCGL_1585
Ningxia-I-18.fa	contig00011	8255	9967	+	Phosphoglucomutase	1-1713/1713	===============	0/0	100	92.59	lac_VF_0428		Phosphoglucomutase LCGL_RS17840_NC_017490.1:1558243-1559955 Lactococcus garvieae Lg2 ld_locus_tag=LCGL_1596
Ningxia-I-19.fa	contig00001	97721	99826	-	feoB	1-2106/2106	===============	0/0	100	90.36	lac_VF_0428		feoB putative_ferrous_iron_trasnporter_LCGL_RS10540_BNC_017490.1:c108692-106587 Lactococcus garvieae Lg2
Ningxia-I-19.fa	contig00001	99839	100300	-	feoA	1-462/462	===============	0/0	100	88.09	lac_VF_0428		feoA putative_ferrous_iron_trasnporter__LCGL_RS10545_NC_017490.1:c109166-108705 Lactococcus garvieae Lg2
Ningxia-I-19.fa	contig00001	286463	287071	+	Superoxide_dismutase	1-609/609	===============	0/0	100	96.06	lac_VF_0428		Superoxide_dismutase LCGL_RS11445_NC_017490.1:289210-289818 Lactococcus garvieae Lg2 old_locus_tag=LCGL_0285
Ningxia-I-19.fa	contig00001	324632	325285	-	hemolysin1	1-654/654	===============	0/0	100	89.6	lac_VF_0428		hemolysin1 LCGL_RS11635F NC_017490.1:c332295-331642 Lactococcus garvieae Lg2 complete genome old_locus_tag=LCGL_0323
Ningxia-I-19.fa	contig00001	374164	375492	+	hemolysin2	1-1329/1329	===============	0/0	100	94.73	lac_VF_0428		hemolysin2 LCGL_RS11890:382251-383579 Lactococcus garvieae Lg2 complete genome old_locus_tag=LCGL_0374
Ningxia-I-19.fa	contig00001	512749	513531	+	fecE	1-783/783	===============	0/0	100	92.98	lac_VF_0428		fecE putative_iron_transporter_LCGL_RS12640_NC_017490.1:544393-545175 Lactococcus garvieae Lg2 old_locus_tag=LCGL_0527
Ningxia-I-19.fa	contig00001	513521	514471	+	fecC	1-951/951	===============	0/0	100	88.43	lac_VF_0428		fecC putative_iron_transporter_LCGL_RS12645NC_017490.1:545165-546115 Lactococcus garvieae Lg2 old_locus_tag=LCGL_0528
Ningxia-I-19.fa	contig00001	514468	515406	+	fecD	1-939/939	===============	0/0	100	88.5	lac_VF_0428		fecD putative_iron_transporter_LCGL_RS12650_NC_017490.1:546112-547050 Lactococcus garvieae Lg2 old_locus_tag=LCGL_0529
Ningxia-I-19.fa	contig00001	515418	516359	+	fecB	1-942/942	===============	0/0	100	93.42	lac_VF_0428		fecB putative_iron_transporter(iron-heme_siderophore_like)_LCGL_RS12655_NC_017490.1:547062-548003 Lactococcus garvieae Lg2 old_locus_tag=LCGL_0530
Ningxia-I-19.fa	contig00001	579685	580494	+	hemolysin3	1-810/810	===============	0/0	100	89.75	lac_VF_0428		hemolysin3 Name=LCGL_RS12985 615478-616287 Lactococcus garvieae Lg2 complete genome old_locus_tag = LCGL_0597
Ningxia-I-19.fa	contig00001	661481	663103	-	Adhesin_Pav	1-1623/1623	===============	0/0	100	90.64	lac_VF_0428		Adhesin_Pav NCBI name = Putative_fibronectin-binding_protein_LCGL_RS16560 NC_017490.1:1326392-1328014 Lactococcus garvieae Lg2 LCGL_1330
Ningxia-I-19.fa	contig00001	683670	684400	+	Sortase_A	2-732/732	===============	0/0	99.86	89.74	lac_VF_0428		Sortase_A LCGL_RS16475_NC_017490.1:c1306046-1305315 Lactococcus garvieae Lg2
Ningxia-I-19.fa	contig00001	882888	883202	+	LPxTG-6	1-315/315	===============	0/0	100	86.98	lac_VF_0428		LPxTG-6 LPxTG_surface_protein_LCGL_RS14195_NC_017490.1:870285-870599 Lactococcus garvieae Lg2 old_locus_tag= LCGL_0844
Ningxia-I-19.fa	contig00002	69425	70760	+	NADH_oxidase	1-1336/1338	===============	0/0	99.85	91.54	lac_VF_0428		NADH_oxidase LCGL_RS13300_NC_017490.1:678241-679578 Lactococcus garvieae Lg2
Ningxia-I-19.fa	contig00003	34425	35714	+	Putative_collagenase	1-1290/1290	===============	0/0	100	93.41	lac_VF_0428		Putative_collagenase NCBI name = U32 family peptidase LCGL_RS18575_NC_017490.1:1699976-1701265 Lactococcus garvieae Lg2 old_locus_tag=LCGL_1724
Ningxia-I-19.fa	contig00004	14049	14824	-	fepC	1-776/777	===============	0/0	99.87	85.18	lac_VF_0428		fepC putative_ferric_iron_ABC_transporter_LCGL_RS18060_NC_017490.1:c1595008-1594232 Lactococcus garvieae Lg2 LCHL_1621
Ningxia-I-19.fa	contig00004	14826	15845	-	fepD	1-1020/1020	===============	0/0	100	83.14	lac_VF_0428		fepD putative_ferric_iron_ABC_transporter_LCGL_RS18065_NC_017490.1:c1596029-1595010 Lactococcus garvieae Lg2 LCHL_1622
Ningxia-I-19.fa	contig00004	15823	16764	-	fepB	1-942/942	========/======	4/4	99.79	85.7	lac_VF_0428		fepB putative_ferric_iron_ABC_transporter_LCGL_RS18070_NC_017490.1:c1596948-1596007 Lactococcus garvieae Lg2 LCHL_1623
Ningxia-I-19.fa	contig00006	70143	71153	-	Glyceraldehyde-3-phosphate_dehydrogenase	1-1011/1011	===============	0/0	100	99.7	lac_VF_0428		Glyceraldehyde-3-phosphate_dehydrogenase LCGL_RS19790_NC_017490.1:c1929013-1928003 Lactococcus garvieae Lg2
Ningxia-I-19.fa	contig00008	4	1337	-	LPxTG-3	1-1334/1647	=============..	0/0	81	84.11	lac_VF_0428		LPxTG-3 LCGL_RS17790_NC_017490.1:1548182-1549828 Lactococcus garvieae Lg2 old_locus_tag=LCGL_1585
Ningxia-I-19.fa	contig00008	44985	45914	-	Adhesin_PsaA	1-930/930	===============	0/0	100	90.75	lac_VF_0428		Adhesin_PsaA NCBI_name = metal_ABC_transporter_substrate-binding_protein LCGL_RS17525 NC_017490.1:1502838-1503767 Lactococcus garvieae Lg2 complete genome old_locus_tag=LCGL_1533
Ningxia-I-19.fa	contig00008	58123	59424	+	Enolase	1-1302/1302	===============	0/0	100	99.54	lac_VF_0428		Enolase LCGL_RS17440_NC_017490.1:c1490708-1489407 Lactococcus garvieae Lg2
Ningxia-I-19.fa	contig00009	17080	18792	-	Phosphoglucomutase	1-1713/1713	===============	0/0	100	92.59	lac_VF_0428		Phosphoglucomutase LCGL_RS17840_NC_017490.1:1558243-1559955 Lactococcus garvieae Lg2 ld_locus_tag=LCGL_1596
Ningxia-I-20.fa	contig00001	97721	99826	-	feoB	1-2106/2106	===============	0/0	100	90.36	lac_VF_0428		feoB putative_ferrous_iron_trasnporter_LCGL_RS10540_BNC_017490.1:c108692-106587 Lactococcus garvieae Lg2
Ningxia-I-20.fa	contig00001	99839	100300	-	feoA	1-462/462	===============	0/0	100	88.09	lac_VF_0428		feoA putative_ferrous_iron_trasnporter__LCGL_RS10545_NC_017490.1:c109166-108705 Lactococcus garvieae Lg2
Ningxia-I-20.fa	contig00001	286463	287071	+	Superoxide_dismutase	1-609/609	===============	0/0	100	96.06	lac_VF_0428		Superoxide_dismutase LCGL_RS11445_NC_017490.1:289210-289818 Lactococcus garvieae Lg2 old_locus_tag=LCGL_0285
Ningxia-I-20.fa	contig00001	324632	325285	-	hemolysin1	1-654/654	===============	0/0	100	89.6	lac_VF_0428		hemolysin1 LCGL_RS11635F NC_017490.1:c332295-331642 Lactococcus garvieae Lg2 complete genome old_locus_tag=LCGL_0323
Ningxia-I-20.fa	contig00001	374164	375492	+	hemolysin2	1-1329/1329	===============	0/0	100	94.73	lac_VF_0428		hemolysin2 LCGL_RS11890:382251-383579 Lactococcus garvieae Lg2 complete genome old_locus_tag=LCGL_0374
Ningxia-I-20.fa	contig00001	513302	514084	+	fecE	1-783/783	===============	0/0	100	92.98	lac_VF_0428		fecE putative_iron_transporter_LCGL_RS12640_NC_017490.1:544393-545175 Lactococcus garvieae Lg2 old_locus_tag=LCGL_0527
Ningxia-I-20.fa	contig00001	514074	515024	+	fecC	1-951/951	===============	0/0	100	88.43	lac_VF_0428		fecC putative_iron_transporter_LCGL_RS12645NC_017490.1:545165-546115 Lactococcus garvieae Lg2 old_locus_tag=LCGL_0528
Ningxia-I-20.fa	contig00001	515021	515959	+	fecD	1-939/939	===============	0/0	100	88.5	lac_VF_0428		fecD putative_iron_transporter_LCGL_RS12650_NC_017490.1:546112-547050 Lactococcus garvieae Lg2 old_locus_tag=LCGL_0529
Ningxia-I-20.fa	contig00001	515971	516912	+	fecB	1-942/942	===============	0/0	100	93.42	lac_VF_0428		fecB putative_iron_transporter(iron-heme_siderophore_like)_LCGL_RS12655_NC_017490.1:547062-548003 Lactococcus garvieae Lg2 old_locus_tag=LCGL_0530
Ningxia-I-20.fa	contig00001	580238	581047	+	hemolysin3	1-810/810	===============	0/0	100	89.75	lac_VF_0428		hemolysin3 Name=LCGL_RS12985 615478-616287 Lactococcus garvieae Lg2 complete genome old_locus_tag = LCGL_0597
Ningxia-I-20.fa	contig00001	662034	663656	-	Adhesin_Pav	1-1623/1623	===============	0/0	100	90.64	lac_VF_0428		Adhesin_Pav NCBI name = Putative_fibronectin-binding_protein_LCGL_RS16560 NC_017490.1:1326392-1328014 Lactococcus garvieae Lg2 LCGL_1330
Ningxia-I-20.fa	contig00001	684198	684928	+	Sortase_A	2-732/732	===============	0/0	99.86	89.74	lac_VF_0428		Sortase_A LCGL_RS16475_NC_017490.1:c1306046-1305315 Lactococcus garvieae Lg2
Ningxia-I-20.fa	contig00001	883391	883705	+	LPxTG-6	1-315/315	===============	0/0	100	86.98	lac_VF_0428		LPxTG-6 LPxTG_surface_protein_LCGL_RS14195_NC_017490.1:870285-870599 Lactococcus garvieae Lg2 old_locus_tag= LCGL_0844
Ningxia-I-20.fa	contig00002	115149	116484	-	NADH_oxidase	1-1336/1338	===============	0/0	99.85	91.54	lac_VF_0428		NADH_oxidase LCGL_RS13300_NC_017490.1:678241-679578 Lactococcus garvieae Lg2
Ningxia-I-20.fa	contig00003	123513	124802	-	Putative_collagenase	1-1290/1290	===============	0/0	100	93.41	lac_VF_0428		Putative_collagenase NCBI name = U32 family peptidase LCGL_RS18575_NC_017490.1:1699976-1701265 Lactococcus garvieae Lg2 old_locus_tag=LCGL_1724
Ningxia-I-20.fa	contig00006	14049	14824	-	fepC	1-776/777	===============	0/0	99.87	85.18	lac_VF_0428		fepC putative_ferric_iron_ABC_transporter_LCGL_RS18060_NC_017490.1:c1595008-1594232 Lactococcus garvieae Lg2 LCHL_1621
Ningxia-I-20.fa	contig00006	14826	15845	-	fepD	1-1020/1020	===============	0/0	100	83.14	lac_VF_0428		fepD putative_ferric_iron_ABC_transporter_LCGL_RS18065_NC_017490.1:c1596029-1595010 Lactococcus garvieae Lg2 LCHL_1622
Ningxia-I-20.fa	contig00006	15823	16764	-	fepB	1-942/942	========/======	4/4	99.79	85.7	lac_VF_0428		fepB putative_ferric_iron_ABC_transporter_LCGL_RS18070_NC_017490.1:c1596948-1596007 Lactococcus garvieae Lg2 LCHL_1623
Ningxia-I-20.fa	contig00007	4106	5116	+	Glyceraldehyde-3-phosphate_dehydrogenase	1-1011/1011	===============	0/0	100	99.7	lac_VF_0428		Glyceraldehyde-3-phosphate_dehydrogenase LCGL_RS19790_NC_017490.1:c1929013-1928003 Lactococcus garvieae Lg2
Ningxia-I-20.fa	contig00009	4	1337	-	LPxTG-3	1-1334/1647	=============..	0/0	81	84.11	lac_VF_0428		LPxTG-3 LCGL_RS17790_NC_017490.1:1548182-1549828 Lactococcus garvieae Lg2 old_locus_tag=LCGL_1585
Ningxia-I-20.fa	contig00009	44985	45914	-	Adhesin_PsaA	1-930/930	===============	0/0	100	90.75	lac_VF_0428		Adhesin_PsaA NCBI_name = metal_ABC_transporter_substrate-binding_protein LCGL_RS17525 NC_017490.1:1502838-1503767 Lactococcus garvieae Lg2 complete genome old_locus_tag=LCGL_1533
Ningxia-I-20.fa	contig00009	58123	59424	+	Enolase	1-1302/1302	===============	0/0	100	99.54	lac_VF_0428		Enolase LCGL_RS17440_NC_017490.1:c1490708-1489407 Lactococcus garvieae Lg2
Ningxia-I-20.fa	contig00012	17080	18792	-	Phosphoglucomutase	1-1713/1713	===============	0/0	100	92.59	lac_VF_0428		Phosphoglucomutase LCGL_RS17840_NC_017490.1:1558243-1559955 Lactococcus garvieae Lg2 ld_locus_tag=LCGL_1596
Ningxia-I-23.fa	contig00001	111587	112195	+	Superoxide_dismutase	1-609/609	===============	0/0	100	96.06	lac_VF_0428		Superoxide_dismutase LCGL_RS11445_NC_017490.1:289210-289818 Lactococcus garvieae Lg2 old_locus_tag=LCGL_0285
Ningxia-I-23.fa	contig00001	149693	150346	-	hemolysin1	1-654/654	===============	0/0	100	89.6	lac_VF_0428		hemolysin1 LCGL_RS11635F NC_017490.1:c332295-331642 Lactococcus garvieae Lg2 complete genome old_locus_tag=LCGL_0323
Ningxia-I-23.fa	contig00001	199218	200546	+	hemolysin2	1-1329/1329	===============	0/0	100	94.73	lac_VF_0428		hemolysin2 LCGL_RS11890:382251-383579 Lactococcus garvieae Lg2 complete genome old_locus_tag=LCGL_0374
Ningxia-I-23.fa	contig00001	338433	339215	+	fecE	1-783/783	===============	0/0	100	92.98	lac_VF_0428		fecE putative_iron_transporter_LCGL_RS12640_NC_017490.1:544393-545175 Lactococcus garvieae Lg2 old_locus_tag=LCGL_0527
Ningxia-I-23.fa	contig00001	339205	340155	+	fecC	1-951/951	===============	0/0	100	88.43	lac_VF_0428		fecC putative_iron_transporter_LCGL_RS12645NC_017490.1:545165-546115 Lactococcus garvieae Lg2 old_locus_tag=LCGL_0528
Ningxia-I-23.fa	contig00001	340152	341090	+	fecD	1-939/939	===============	0/0	100	88.5	lac_VF_0428		fecD putative_iron_transporter_LCGL_RS12650_NC_017490.1:546112-547050 Lactococcus garvieae Lg2 old_locus_tag=LCGL_0529
Ningxia-I-23.fa	contig00001	341102	342043	+	fecB	1-942/942	===============	0/0	100	93.42	lac_VF_0428		fecB putative_iron_transporter(iron-heme_siderophore_like)_LCGL_RS12655_NC_017490.1:547062-548003 Lactococcus garvieae Lg2 old_locus_tag=LCGL_0530
Ningxia-I-23.fa	contig00002	17289	18098	+	hemolysin3	1-810/810	===============	0/0	100	89.75	lac_VF_0428		hemolysin3 Name=LCGL_RS12985 615478-616287 Lactococcus garvieae Lg2 complete genome old_locus_tag = LCGL_0597
Ningxia-I-23.fa	contig00002	99086	100708	-	Adhesin_Pav	1-1623/1623	===============	0/0	100	90.64	lac_VF_0428		Adhesin_Pav NCBI name = Putative_fibronectin-binding_protein_LCGL_RS16560 NC_017490.1:1326392-1328014 Lactococcus garvieae Lg2 LCGL_1330
Ningxia-I-23.fa	contig00002	121295	122025	+	Sortase_A	2-732/732	===============	0/0	99.86	90.01	lac_VF_0428		Sortase_A LCGL_RS16475_NC_017490.1:c1306046-1305315 Lactococcus garvieae Lg2
Ningxia-I-23.fa	contig00002	288467	288781	+	LPxTG-6	1-315/315	===============	0/0	100	87.3	lac_VF_0428		LPxTG-6 LPxTG_surface_protein_LCGL_RS14195_NC_017490.1:870285-870599 Lactococcus garvieae Lg2 old_locus_tag= LCGL_0844
Ningxia-I-23.fa	contig00003	97676	99781	-	feoB	1-2106/2106	===============	0/0	100	90.36	lac_VF_0428		feoB putative_ferrous_iron_trasnporter_LCGL_RS10540_BNC_017490.1:c108692-106587 Lactococcus garvieae Lg2
Ningxia-I-23.fa	contig00003	99794	100255	-	feoA	1-462/462	===============	0/0	100	88.09	lac_VF_0428		feoA putative_ferrous_iron_trasnporter__LCGL_RS10545_NC_017490.1:c109166-108705 Lactococcus garvieae Lg2
Ningxia-I-23.fa	contig00004	70924	72259	+	NADH_oxidase	1-1336/1338	===============	0/0	99.85	91.54	lac_VF_0428		NADH_oxidase LCGL_RS13300_NC_017490.1:678241-679578 Lactococcus garvieae Lg2
Ningxia-I-23.fa	contig00005	133090	134379	-	Putative_collagenase	1-1290/1290	===============	0/0	100	93.64	lac_VF_0428		Putative_collagenase NCBI name = U32 family peptidase LCGL_RS18575_NC_017490.1:1699976-1701265 Lactococcus garvieae Lg2 old_locus_tag=LCGL_1724
Ningxia-I-23.fa	contig00008	76857	77798	+	fepB	1-942/942	========/======	4/4	99.79	85.91	lac_VF_0428		fepB putative_ferric_iron_ABC_transporter_LCGL_RS18070_NC_017490.1:c1596948-1596007 Lactococcus garvieae Lg2 LCHL_1623
Ningxia-I-23.fa	contig00008	77776	78795	+	fepD	1-1020/1020	===============	0/0	100	83.14	lac_VF_0428		fepD putative_ferric_iron_ABC_transporter_LCGL_RS18065_NC_017490.1:c1596029-1595010 Lactococcus garvieae Lg2 LCHL_1622
Ningxia-I-23.fa	contig00008	78797	79572	+	fepC	1-776/777	===============	0/0	99.87	85.31	lac_VF_0428		fepC putative_ferric_iron_ABC_transporter_LCGL_RS18060_NC_017490.1:c1595008-1594232 Lactococcus garvieae Lg2 LCHL_1621
Ningxia-I-23.fa	contig00009	17083	18795	-	Phosphoglucomutase	1-1713/1713	===============	0/0	100	92.59	lac_VF_0428		Phosphoglucomutase LCGL_RS17840_NC_017490.1:1558243-1559955 Lactococcus garvieae Lg2 ld_locus_tag=LCGL_1596
Ningxia-I-23.fa	contig00009	66260	67189	-	Adhesin_PsaA	1-930/930	===============	0/0	100	90.75	lac_VF_0428		Adhesin_PsaA NCBI_name = metal_ABC_transporter_substrate-binding_protein LCGL_RS17525 NC_017490.1:1502838-1503767 Lactococcus garvieae Lg2 complete genome old_locus_tag=LCGL_1533
Ningxia-I-23.fa	contig00009	79398	80699	+	Enolase	1-1302/1302	===============	0/0	100	99.54	lac_VF_0428		Enolase LCGL_RS17440_NC_017490.1:c1490708-1489407 Lactococcus garvieae Lg2
Ningxia-I-23.fa	contig00011	4106	5116	+	Glyceraldehyde-3-phosphate_dehydrogenase	1-1011/1011	===============	0/0	100	99.7	lac_VF_0428		Glyceraldehyde-3-phosphate_dehydrogenase LCGL_RS19790_NC_017490.1:c1929013-1928003 Lactococcus garvieae Lg2
Ningxia-I-26.fa	NODE_13_length_55362_cov_588.385955	45478	46488	-	Glyceraldehyde-3-phosphate_dehydrogenase	1-1011/1011	===============	0/0	100	99.7	lac_VF_0428		Glyceraldehyde-3-phosphate_dehydrogenase LCGL_RS19790_NC_017490.1:c1929013-1928003 Lactococcus garvieae Lg2
Ningxia-I-26.fa	NODE_19_length_28257_cov_336.120949	15602	16332	+	Sortase_A	2-732/732	===============	0/0	99.86	89.74	lac_VF_0428		Sortase_A LCGL_RS16475_NC_017490.1:c1306046-1305315 Lactococcus garvieae Lg2
Ningxia-I-26.fa	NODE_1_length_459209_cov_399.010676	77606	78214	+	Superoxide_dismutase	1-609/609	===============	0/0	100	96.06	lac_VF_0428		Superoxide_dismutase LCGL_RS11445_NC_017490.1:289210-289818 Lactococcus garvieae Lg2 old_locus_tag=LCGL_0285
Ningxia-I-26.fa	NODE_1_length_459209_cov_399.010676	115775	116428	-	hemolysin1	1-654/654	===============	0/0	100	89.6	lac_VF_0428		hemolysin1 LCGL_RS11635F NC_017490.1:c332295-331642 Lactococcus garvieae Lg2 complete genome old_locus_tag=LCGL_0323
Ningxia-I-26.fa	NODE_1_length_459209_cov_399.010676	165307	166635	+	hemolysin2	1-1329/1329	===============	0/0	100	94.73	lac_VF_0428		hemolysin2 LCGL_RS11890:382251-383579 Lactococcus garvieae Lg2 complete genome old_locus_tag=LCGL_0374
Ningxia-I-26.fa	NODE_1_length_459209_cov_399.010676	304445	305227	+	fecE	1-783/783	===============	0/0	100	92.98	lac_VF_0428		fecE putative_iron_transporter_LCGL_RS12640_NC_017490.1:544393-545175 Lactococcus garvieae Lg2 old_locus_tag=LCGL_0527
Ningxia-I-26.fa	NODE_1_length_459209_cov_399.010676	305217	306167	+	fecC	1-951/951	===============	0/0	100	88.43	lac_VF_0428		fecC putative_iron_transporter_LCGL_RS12645NC_017490.1:545165-546115 Lactococcus garvieae Lg2 old_locus_tag=LCGL_0528
Ningxia-I-26.fa	NODE_1_length_459209_cov_399.010676	306164	307102	+	fecD	1-939/939	===============	0/0	100	88.5	lac_VF_0428		fecD putative_iron_transporter_LCGL_RS12650_NC_017490.1:546112-547050 Lactococcus garvieae Lg2 old_locus_tag=LCGL_0529
Ningxia-I-26.fa	NODE_1_length_459209_cov_399.010676	307114	308055	+	fecB	1-942/942	===============	0/0	100	93.42	lac_VF_0428		fecB putative_iron_transporter(iron-heme_siderophore_like)_LCGL_RS12655_NC_017490.1:547062-548003 Lactococcus garvieae Lg2 old_locus_tag=LCGL_0530
Ningxia-I-26.fa	NODE_1_length_459209_cov_399.010676	371381	372190	+	hemolysin3	1-810/810	===============	0/0	100	89.75	lac_VF_0428		hemolysin3 Name=LCGL_RS12985 615478-616287 Lactococcus garvieae Lg2 complete genome old_locus_tag = LCGL_0597
Ningxia-I-26.fa	NODE_1_length_459209_cov_399.010676	453177	454799	-	Adhesin_Pav	1-1623/1623	===============	0/0	100	90.64	lac_VF_0428		Adhesin_Pav NCBI name = Putative_fibronectin-binding_protein_LCGL_RS16560 NC_017490.1:1326392-1328014 Lactococcus garvieae Lg2 LCGL_1330
Ningxia-I-26.fa	NODE_2_length_299799_cov_354.839540	69291	70626	+	NADH_oxidase	1-1336/1338	===============	0/0	99.85	91.54	lac_VF_0428		NADH_oxidase LCGL_RS13300_NC_017490.1:678241-679578 Lactococcus garvieae Lg2
Ningxia-I-26.fa	NODE_3_length_176789_cov_449.928005	76192	76653	+	feoA	1-462/462	===============	0/0	100	88.09	lac_VF_0428		feoA putative_ferrous_iron_trasnporter__LCGL_RS10545_NC_017490.1:c109166-108705 Lactococcus garvieae Lg2
Ningxia-I-26.fa	NODE_3_length_176789_cov_449.928005	76666	78771	+	feoB	1-2106/2106	===============	0/0	100	90.36	lac_VF_0428		feoB putative_ferrous_iron_trasnporter_LCGL_RS10540_BNC_017490.1:c108692-106587 Lactococcus garvieae Lg2
Ningxia-I-26.fa	NODE_6_length_104200_cov_402.510351	34555	35844	+	Putative_collagenase	1-1290/1290	===============	0/0	100	93.41	lac_VF_0428		Putative_collagenase NCBI name = U32 family peptidase LCGL_RS18575_NC_017490.1:1699976-1701265 Lactococcus garvieae Lg2 old_locus_tag=LCGL_1724
Ningxia-I-26.fa	NODE_7_length_90047_cov_384.197373	73340	74281	+	fepB	1-942/942	========/======	4/4	99.79	85.7	lac_VF_0428		fepB putative_ferric_iron_ABC_transporter_LCGL_RS18070_NC_017490.1:c1596948-1596007 Lactococcus garvieae Lg2 LCHL_1623
Ningxia-I-26.fa	NODE_7_length_90047_cov_384.197373	74259	75278	+	fepD	1-1020/1020	===============	0/0	100	83.14	lac_VF_0428		fepD putative_ferric_iron_ABC_transporter_LCGL_RS18065_NC_017490.1:c1596029-1595010 Lactococcus garvieae Lg2 LCHL_1622
Ningxia-I-26.fa	NODE_7_length_90047_cov_384.197373	75280	76055	+	fepC	1-776/777	===============	0/0	99.87	85.18	lac_VF_0428		fepC putative_ferric_iron_ABC_transporter_LCGL_RS18060_NC_017490.1:c1595008-1594232 Lactococcus garvieae Lg2 LCHL_1621
Ningxia-I-26.fa	NODE_8_length_87903_cov_383.250137	1451	2752	-	Enolase	1-1302/1302	===============	0/0	100	99.54	lac_VF_0428		Enolase LCGL_RS17440_NC_017490.1:c1490708-1489407 Lactococcus garvieae Lg2
Ningxia-I-26.fa	NODE_8_length_87903_cov_383.250137	14961	15890	+	Adhesin_PsaA	1-930/930	===============	0/0	100	90.75	lac_VF_0428		Adhesin_PsaA NCBI_name = metal_ABC_transporter_substrate-binding_protein LCGL_RS17525 NC_017490.1:1502838-1503767 Lactococcus garvieae Lg2 complete genome old_locus_tag=LCGL_1533
Ningxia-I-26.fa	NODE_8_length_87903_cov_383.250137	59538	60913	+	LPxTG-3	1-1376/1647	=============..	0/0	83.55	83.58	lac_VF_0428		LPxTG-3 LCGL_RS17790_NC_017490.1:1548182-1549828 Lactococcus garvieae Lg2 old_locus_tag=LCGL_1585
Ningxia-I-26.fa	NODE_8_length_87903_cov_383.250137	69168	70880	+	Phosphoglucomutase	1-1713/1713	===============	0/0	100	92.59	lac_VF_0428		Phosphoglucomutase LCGL_RS17840_NC_017490.1:1558243-1559955 Lactococcus garvieae Lg2 ld_locus_tag=LCGL_1596
Ningxia-I-26.fa	NODE_9_length_78092_cov_288.614906	75138	75452	-	LPxTG-6	1-315/315	===============	0/0	100	86.98	lac_VF_0428		LPxTG-6 LPxTG_surface_protein_LCGL_RS14195_NC_017490.1:870285-870599 Lactococcus garvieae Lg2 old_locus_tag= LCGL_0844
Ningxia-I-27.fa	contig00001	97728	99833	-	feoB	1-2106/2106	===============	0/0	100	90.17	lac_VF_0428		feoB putative_ferrous_iron_trasnporter_LCGL_RS10540_BNC_017490.1:c108692-106587 Lactococcus garvieae Lg2
Ningxia-I-27.fa	contig00001	99846	100307	-	feoA	1-462/462	===============	0/0	100	88.09	lac_VF_0428		feoA putative_ferrous_iron_trasnporter__LCGL_RS10545_NC_017490.1:c109166-108705 Lactococcus garvieae Lg2
Ningxia-I-27.fa	contig00001	286481	287089	+	Superoxide_dismutase	1-609/609	===============	0/0	100	96.06	lac_VF_0428		Superoxide_dismutase LCGL_RS11445_NC_017490.1:289210-289818 Lactococcus garvieae Lg2 old_locus_tag=LCGL_0285
Ningxia-I-27.fa	contig00001	324651	325304	-	hemolysin1	1-654/654	===============	0/0	100	89.6	lac_VF_0428		hemolysin1 LCGL_RS11635F NC_017490.1:c332295-331642 Lactococcus garvieae Lg2 complete genome old_locus_tag=LCGL_0323
Ningxia-I-27.fa	contig00001	374185	375513	+	hemolysin2	1-1329/1329	===============	0/0	100	94.73	lac_VF_0428		hemolysin2 LCGL_RS11890:382251-383579 Lactococcus garvieae Lg2 complete genome old_locus_tag=LCGL_0374
Ningxia-I-27.fa	contig00001	513323	514105	+	fecE	1-783/783	===============	0/0	100	92.98	lac_VF_0428		fecE putative_iron_transporter_LCGL_RS12640_NC_017490.1:544393-545175 Lactococcus garvieae Lg2 old_locus_tag=LCGL_0527
Ningxia-I-27.fa	contig00001	514095	515045	+	fecC	1-951/951	===============	0/0	100	88.43	lac_VF_0428		fecC putative_iron_transporter_LCGL_RS12645NC_017490.1:545165-546115 Lactococcus garvieae Lg2 old_locus_tag=LCGL_0528
Ningxia-I-27.fa	contig00001	515042	515980	+	fecD	1-939/939	===============	0/0	100	88.5	lac_VF_0428		fecD putative_iron_transporter_LCGL_RS12650_NC_017490.1:546112-547050 Lactococcus garvieae Lg2 old_locus_tag=LCGL_0529
Ningxia-I-27.fa	contig00001	515992	516933	+	fecB	1-942/942	===============	0/0	100	93.42	lac_VF_0428		fecB putative_iron_transporter(iron-heme_siderophore_like)_LCGL_RS12655_NC_017490.1:547062-548003 Lactococcus garvieae Lg2 old_locus_tag=LCGL_0530
Ningxia-I-27.fa	contig00001	580259	581068	+	hemolysin3	1-810/810	===============	0/0	100	89.75	lac_VF_0428		hemolysin3 Name=LCGL_RS12985 615478-616287 Lactococcus garvieae Lg2 complete genome old_locus_tag = LCGL_0597
Ningxia-I-27.fa	contig00001	662055	663677	-	Adhesin_Pav	1-1623/1623	===============	0/0	100	90.64	lac_VF_0428		Adhesin_Pav NCBI name = Putative_fibronectin-binding_protein_LCGL_RS16560 NC_017490.1:1326392-1328014 Lactococcus garvieae Lg2 LCGL_1330
Ningxia-I-27.fa	contig00001	684204	684934	+	Sortase_A	2-732/732	===============	0/0	99.86	89.74	lac_VF_0428		Sortase_A LCGL_RS16475_NC_017490.1:c1306046-1305315 Lactococcus garvieae Lg2
Ningxia-I-27.fa	contig00001	883397	883711	+	LPxTG-6	1-315/315	===============	0/0	100	86.98	lac_VF_0428		LPxTG-6 LPxTG_surface_protein_LCGL_RS14195_NC_017490.1:870285-870599 Lactococcus garvieae Lg2 old_locus_tag= LCGL_0844
Ningxia-I-27.fa	contig00002	112131	113466	-	NADH_oxidase	1-1336/1338	===============	0/0	99.85	91.47	lac_VF_0428		NADH_oxidase LCGL_RS13300_NC_017490.1:678241-679578 Lactococcus garvieae Lg2
Ningxia-I-27.fa	contig00003	123513	124802	-	Putative_collagenase	1-1290/1290	===============	0/0	100	93.41	lac_VF_0428		Putative_collagenase NCBI name = U32 family peptidase LCGL_RS18575_NC_017490.1:1699976-1701265 Lactococcus garvieae Lg2 old_locus_tag=LCGL_1724
Ningxia-I-27.fa	contig00006	14049	14824	-	fepC	1-776/777	===============	0/0	99.87	85.18	lac_VF_0428		fepC putative_ferric_iron_ABC_transporter_LCGL_RS18060_NC_017490.1:c1595008-1594232 Lactococcus garvieae Lg2 LCHL_1621
Ningxia-I-27.fa	contig00006	14826	15845	-	fepD	1-1020/1020	===============	0/0	100	83.14	lac_VF_0428		fepD putative_ferric_iron_ABC_transporter_LCGL_RS18065_NC_017490.1:c1596029-1595010 Lactococcus garvieae Lg2 LCHL_1622
Ningxia-I-27.fa	contig00006	15823	16764	-	fepB	1-942/942	========/======	4/4	99.79	85.7	lac_VF_0428		fepB putative_ferric_iron_ABC_transporter_LCGL_RS18070_NC_017490.1:c1596948-1596007 Lactococcus garvieae Lg2 LCHL_1623
Ningxia-I-27.fa	contig00008	4104	5114	+	Glyceraldehyde-3-phosphate_dehydrogenase	1-1011/1011	===============	0/0	100	99.7	lac_VF_0428		Glyceraldehyde-3-phosphate_dehydrogenase LCGL_RS19790_NC_017490.1:c1929013-1928003 Lactococcus garvieae Lg2
Ningxia-I-27.fa	contig00009	3808	5109	-	Enolase	1-1302/1302	===============	0/0	100	99.54	lac_VF_0428		Enolase LCGL_RS17440_NC_017490.1:c1490708-1489407 Lactococcus garvieae Lg2
Ningxia-I-27.fa	contig00009	17325	18254	+	Adhesin_PsaA	1-930/930	===============	0/0	100	90.64	lac_VF_0428		Adhesin_PsaA NCBI_name = metal_ABC_transporter_substrate-binding_protein LCGL_RS17525 NC_017490.1:1502838-1503767 Lactococcus garvieae Lg2 complete genome old_locus_tag=LCGL_1533
Ningxia-I-27.fa	contig00009	61902	63235	+	LPxTG-3	1-1334/1647	=============..	0/0	81	84.11	lac_VF_0428		LPxTG-3 LCGL_RS17790_NC_017490.1:1548182-1549828 Lactococcus garvieae Lg2 old_locus_tag=LCGL_1585
Ningxia-I-27.fa	contig00011	8255	9967	+	Phosphoglucomutase	1-1713/1713	===============	0/0	100	92.59	lac_VF_0428		Phosphoglucomutase LCGL_RS17840_NC_017490.1:1558243-1559955 Lactococcus garvieae Lg2 ld_locus_tag=LCGL_1596
Ningxia-I-28.fa	contig00001	96265	96579	-	LPxTG-6	1-315/315	===============	0/0	100	87.3	lac_VF_0428		LPxTG-6 LPxTG_surface_protein_LCGL_RS14195_NC_017490.1:870285-870599 Lactococcus garvieae Lg2 old_locus_tag= LCGL_0844
Ningxia-I-28.fa	contig00001	263008	263738	-	Sortase_A	2-732/732	===============	0/0	99.86	90.01	lac_VF_0428		Sortase_A LCGL_RS16475_NC_017490.1:c1306046-1305315 Lactococcus garvieae Lg2
Ningxia-I-28.fa	contig00003	111818	112426	+	Superoxide_dismutase	1-609/609	===============	0/0	100	96.06	lac_VF_0428		Superoxide_dismutase LCGL_RS11445_NC_017490.1:289210-289818 Lactococcus garvieae Lg2 old_locus_tag=LCGL_0285
Ningxia-I-28.fa	contig00003	149924	150577	-	hemolysin1	1-654/654	===============	0/0	100	89.6	lac_VF_0428		hemolysin1 LCGL_RS11635F NC_017490.1:c332295-331642 Lactococcus garvieae Lg2 complete genome old_locus_tag=LCGL_0323
Ningxia-I-28.fa	contig00003	199467	200795	+	hemolysin2	1-1329/1329	===============	0/0	100	94.73	lac_VF_0428		hemolysin2 LCGL_RS11890:382251-383579 Lactococcus garvieae Lg2 complete genome old_locus_tag=LCGL_0374
Ningxia-I-28.fa	contig00004	98018	100123	-	feoB	1-2106/2106	===============	0/0	100	90.36	lac_VF_0428		feoB putative_ferrous_iron_trasnporter_LCGL_RS10540_BNC_017490.1:c108692-106587 Lactococcus garvieae Lg2
Ningxia-I-28.fa	contig00004	100136	100597	-	feoA	1-462/462	===============	0/0	100	88.09	lac_VF_0428		feoA putative_ferrous_iron_trasnporter__LCGL_RS10545_NC_017490.1:c109166-108705 Lactococcus garvieae Lg2
Ningxia-I-28.fa	contig00005	109838	111173	-	NADH_oxidase	1-1336/1338	===============	0/0	99.85	91.54	lac_VF_0428		NADH_oxidase LCGL_RS13300_NC_017490.1:678241-679578 Lactococcus garvieae Lg2
Ningxia-I-28.fa	contig00006	137781	139070	-	Putative_collagenase	1-1290/1290	===============	0/0	100	93.64	lac_VF_0428		Putative_collagenase NCBI name = U32 family peptidase LCGL_RS18575_NC_017490.1:1699976-1701265 Lactococcus garvieae Lg2 old_locus_tag=LCGL_1724
Ningxia-I-28.fa	contig00007	105962	106744	+	fecE	1-783/783	===============	0/0	100	92.98	lac_VF_0428		fecE putative_iron_transporter_LCGL_RS12640_NC_017490.1:544393-545175 Lactococcus garvieae Lg2 old_locus_tag=LCGL_0527
Ningxia-I-28.fa	contig00007	106734	107684	+	fecC	1-951/951	===============	0/0	100	88.43	lac_VF_0428		fecC putative_iron_transporter_LCGL_RS12645NC_017490.1:545165-546115 Lactococcus garvieae Lg2 old_locus_tag=LCGL_0528
Ningxia-I-28.fa	contig00007	107681	108619	+	fecD	1-939/939	===============	0/0	100	88.5	lac_VF_0428		fecD putative_iron_transporter_LCGL_RS12650_NC_017490.1:546112-547050 Lactococcus garvieae Lg2 old_locus_tag=LCGL_0529
Ningxia-I-28.fa	contig00007	108631	109572	+	fecB	1-942/942	===============	0/0	100	93.42	lac_VF_0428		fecB putative_iron_transporter(iron-heme_siderophore_like)_LCGL_RS12655_NC_017490.1:547062-548003 Lactococcus garvieae Lg2 old_locus_tag=LCGL_0530
Ningxia-I-28.fa	contig00008	4428	6050	+	Adhesin_Pav	1-1623/1623	===============	0/0	100	90.64	lac_VF_0428		Adhesin_Pav NCBI name = Putative_fibronectin-binding_protein_LCGL_RS16560 NC_017490.1:1326392-1328014 Lactococcus garvieae Lg2 LCGL_1330
Ningxia-I-28.fa	contig00008	87038	87847	-	hemolysin3	1-810/810	===============	0/0	100	89.75	lac_VF_0428		hemolysin3 Name=LCGL_RS12985 615478-616287 Lactococcus garvieae Lg2 complete genome old_locus_tag = LCGL_0597
Ningxia-I-28.fa	contig00009	14004	14779	-	fepC	1-776/777	===============	0/0	99.87	85.31	lac_VF_0428		fepC putative_ferric_iron_ABC_transporter_LCGL_RS18060_NC_017490.1:c1595008-1594232 Lactococcus garvieae Lg2 LCHL_1621
Ningxia-I-28.fa	contig00009	14781	15800	-	fepD	1-1020/1020	===============	0/0	100	83.14	lac_VF_0428		fepD putative_ferric_iron_ABC_transporter_LCGL_RS18065_NC_017490.1:c1596029-1595010 Lactococcus garvieae Lg2 LCHL_1622
Ningxia-I-28.fa	contig00009	15778	16719	-	fepB	1-942/942	========/======	4/4	99.79	85.91	lac_VF_0428		fepB putative_ferric_iron_ABC_transporter_LCGL_RS18070_NC_017490.1:c1596948-1596007 Lactococcus garvieae Lg2 LCHL_1623
Ningxia-I-28.fa	contig00010	1211	2512	-	Enolase	1-1302/1302	===============	0/0	100	99.54	lac_VF_0428		Enolase LCGL_RS17440_NC_017490.1:c1490708-1489407 Lactococcus garvieae Lg2
Ningxia-I-28.fa	contig00010	14721	15650	+	Adhesin_PsaA	1-930/930	===============	0/0	100	90.75	lac_VF_0428		Adhesin_PsaA NCBI_name = metal_ABC_transporter_substrate-binding_protein LCGL_RS17525 NC_017490.1:1502838-1503767 Lactococcus garvieae Lg2 complete genome old_locus_tag=LCGL_1533
Ningxia-I-28.fa	contig00010	63116	64828	+	Phosphoglucomutase	1-1713/1713	===============	0/0	100	92.59	lac_VF_0428		Phosphoglucomutase LCGL_RS17840_NC_017490.1:1558243-1559955 Lactococcus garvieae Lg2 ld_locus_tag=LCGL_1596
Ningxia-I-28.fa	contig00012	4106	5116	+	Glyceraldehyde-3-phosphate_dehydrogenase	1-1011/1011	===============	0/0	100	99.7	lac_VF_0428		Glyceraldehyde-3-phosphate_dehydrogenase LCGL_RS19790_NC_017490.1:c1929013-1928003 Lactococcus garvieae Lg2
PAQ102015-99.fa	NZ_LXWL01000001.1	111975	114080	-	feoB	1-2106/2106	===============	0/0	100	93.26	lac_VF_0428		feoB putative_ferrous_iron_trasnporter_LCGL_RS10540_BNC_017490.1:c108692-106587 Lactococcus garvieae Lg2
PAQ102015-99.fa	NZ_LXWL01000001.1	114093	114554	-	feoA	1-462/462	===============	0/0	100	91.78	lac_VF_0428		feoA putative_ferrous_iron_trasnporter__LCGL_RS10545_NC_017490.1:c109166-108705 Lactococcus garvieae Lg2
PAQ102015-99.fa	NZ_LXWL01000001.1	295986	296594	+	Superoxide_dismutase	1-609/609	===============	0/0	100	95.73	lac_VF_0428		Superoxide_dismutase LCGL_RS11445_NC_017490.1:289210-289818 Lactococcus garvieae Lg2 old_locus_tag=LCGL_0285
PAQ102015-99.fa	NZ_LXWL01000001.1	339351	340004	-	hemolysin1	1-654/654	===============	0/0	100	93.27	lac_VF_0428		hemolysin1 LCGL_RS11635F NC_017490.1:c332295-331642 Lactococcus garvieae Lg2 complete genome old_locus_tag=LCGL_0323
PAQ102015-99.fa	NZ_LXWL01000001.1	393821	395149	+	hemolysin2	1-1329/1329	===============	0/0	100	96.46	lac_VF_0428		hemolysin2 LCGL_RS11890:382251-383579 Lactococcus garvieae Lg2 complete genome old_locus_tag=LCGL_0374
PAQ102015-99.fa	NZ_LXWL01000001.1	537079	537861	+	fecE	1-783/783	===============	0/0	100	94	lac_VF_0428		fecE putative_iron_transporter_LCGL_RS12640_NC_017490.1:544393-545175 Lactococcus garvieae Lg2 old_locus_tag=LCGL_0527
PAQ102015-99.fa	NZ_LXWL01000001.1	537851	538801	+	fecC	1-951/951	===============	0/0	100	92.11	lac_VF_0428		fecC putative_iron_transporter_LCGL_RS12645NC_017490.1:545165-546115 Lactococcus garvieae Lg2 old_locus_tag=LCGL_0528
PAQ102015-99.fa	NZ_LXWL01000001.1	538798	539736	+	fecD	1-939/939	===============	0/0	100	92.01	lac_VF_0428		fecD putative_iron_transporter_LCGL_RS12650_NC_017490.1:546112-547050 Lactococcus garvieae Lg2 old_locus_tag=LCGL_0529
PAQ102015-99.fa	NZ_LXWL01000001.1	539748	540689	+	fecB	1-942/942	===============	0/0	100	94.59	lac_VF_0428		fecB putative_iron_transporter(iron-heme_siderophore_like)_LCGL_RS12655_NC_017490.1:547062-548003 Lactococcus garvieae Lg2 old_locus_tag=LCGL_0530
PAQ102015-99.fa	NZ_LXWL01000001.1	602795	603604	+	hemolysin3	1-810/810	===============	0/0	100	91.36	lac_VF_0428		hemolysin3 Name=LCGL_RS12985 615478-616287 Lactococcus garvieae Lg2 complete genome old_locus_tag = LCGL_0597
PAQ102015-99.fa	NZ_LXWL01000001.1	677567	679189	-	Adhesin_Pav	1-1623/1623	===============	0/0	100	92.55	lac_VF_0428		Adhesin_Pav NCBI name = Putative_fibronectin-binding_protein_LCGL_RS16560 NC_017490.1:1326392-1328014 Lactococcus garvieae Lg2 LCGL_1330
PAQ102015-99.fa	NZ_LXWL01000001.1	697773	698503	+	Sortase_A	2-732/732	===============	0/0	99.86	92.61	lac_VF_0428		Sortase_A LCGL_RS16475_NC_017490.1:c1306046-1305315 Lactococcus garvieae Lg2
PAQ102015-99.fa	NZ_LXWL01000003.1	92299	92613	+	LPxTG-6	1-315/315	===============	0/0	100	88.57	lac_VF_0428		LPxTG-6 LPxTG_surface_protein_LCGL_RS14195_NC_017490.1:870285-870599 Lactococcus garvieae Lg2 old_locus_tag= LCGL_0844
PAQ102015-99.fa	NZ_LXWL01000003.1	358080	360182	-	LPxTG-1	1-2109/2109	========/======	1/6	99.72	89.24	lac_VF_0428		LPxTG-1 LCGL_RS14985_NC_017490.1:1023654-1025762 Lactococcus garvieae Lg2 old_locus_tag= LCGL_1005
PAQ102015-99.fa	NZ_LXWL01000005.1	112236	113571	-	NADH_oxidase	1-1336/1338	===============	0/0	99.85	92.74	lac_VF_0428		NADH_oxidase LCGL_RS13300_NC_017490.1:678241-679578 Lactococcus garvieae Lg2
PAQ102015-99.fa	NZ_LXWL01000005.1	246799	248100	-	Enolase	1-1302/1302	===============	0/0	100	99.69	lac_VF_0428		Enolase LCGL_RS17440_NC_017490.1:c1490708-1489407 Lactococcus garvieae Lg2
PAQ102015-99.fa	NZ_LXWL01000005.1	260301	261230	+	Adhesin_PsaA	1-930/930	===============	0/0	100	92.8	lac_VF_0428		Adhesin_PsaA NCBI_name = metal_ABC_transporter_substrate-binding_protein LCGL_RS17525 NC_017490.1:1502838-1503767 Lactococcus garvieae Lg2 complete genome old_locus_tag=LCGL_1533
PAQ102015-99.fa	NZ_LXWL01000005.1	294149	296950	-	LPxTG-2	1-2796/2796	========/======	9/18	99.79	87.96	lac_VF_0428		LPxTG-2 LCGL_RS16935_NC_017490.1:c1395289-1392494 Lactococcus garvieae Lg2 LCGT1410
PAQ102015-99.fa	NZ_LXWL01000008.1	41960	43320	+	LPxTG-3	1-1361/1647	=============..	0/0	82.64	91.55	lac_VF_0428		LPxTG-3 LCGL_RS17790_NC_017490.1:1548182-1549828 Lactococcus garvieae Lg2 old_locus_tag=LCGL_1585
PAQ102015-99.fa	NZ_LXWL01000008.1	53290	55002	+	Phosphoglucomutase	1-1713/1713	===============	0/0	100	93.99	lac_VF_0428		Phosphoglucomutase LCGL_RS17840_NC_017490.1:1558243-1559955 Lactococcus garvieae Lg2 ld_locus_tag=LCGL_1596
PAQ102015-99.fa	NZ_LXWL01000009.1	8354	9130	-	fepC	1-777/777	===============	0/0	100	91.89	lac_VF_0428		fepC putative_ferric_iron_ABC_transporter_LCGL_RS18060_NC_017490.1:c1595008-1594232 Lactococcus garvieae Lg2 LCHL_1621
PAQ102015-99.fa	NZ_LXWL01000009.1	9132	10151	-	fepD	1-1020/1020	===============	0/0	100	90.78	lac_VF_0428		fepD putative_ferric_iron_ABC_transporter_LCGL_RS18065_NC_017490.1:c1596029-1595010 Lactococcus garvieae Lg2 LCHL_1622
PAQ102015-99.fa	NZ_LXWL01000009.1	10129	11070	-	fepB	1-942/942	===============	0/0	100	90.87	lac_VF_0428		fepB putative_ferric_iron_ABC_transporter_LCGL_RS18070_NC_017490.1:c1596948-1596007 Lactococcus garvieae Lg2 LCHL_1623
PAQ102015-99.fa	NZ_LXWL01000009.1	124932	126221	+	Putative_collagenase	1-1290/1290	===============	0/0	100	93.95	lac_VF_0428		Putative_collagenase NCBI name = U32 family peptidase LCGL_RS18575_NC_017490.1:1699976-1701265 Lactococcus garvieae Lg2 old_locus_tag=LCGL_1724
PAQ102015-99.fa	NZ_LXWL01000011.1	72444	73454	-	Glyceraldehyde-3-phosphate_dehydrogenase	1-1011/1011	===============	0/0	100	99.9	lac_VF_0428		Glyceraldehyde-3-phosphate_dehydrogenase LCGL_RS19790_NC_017490.1:c1929013-1928003 Lactococcus garvieae Lg2
RTCLI04.fa	NZ_RSFD01000023.1	34594	35883	+	Putative_collagenase	1-1290/1290	===============	0/0	100	99.3	lac_VF_0428		Putative_collagenase NCBI name = U32 family peptidase LCGL_RS18575_NC_017490.1:1699976-1701265 Lactococcus garvieae Lg2 old_locus_tag=LCGL_1724
RTCLI04.fa	NZ_RSFD01000025.1	4114	5124	+	Glyceraldehyde-3-phosphate_dehydrogenase	1-1011/1011	===============	0/0	100	99.8	lac_VF_0428		Glyceraldehyde-3-phosphate_dehydrogenase LCGL_RS19790_NC_017490.1:c1929013-1928003 Lactococcus garvieae Lg2
RTCLI04.fa	NZ_RSFD01000026.1	22091	23860	+	LPxTG-4	1-1770/1770	===============	0/0	100	97.51	lac_VF_0428		LPxTG-4 LCGL_RS18320_NC_017490.1:c1648641-1646872 Lactococcus garvieae Lg2 old_locus_tag=LCGL_1672
RTCLI04.fa	NZ_RSFD01000026.1	73736	74677	+	fepB	1-942/942	===============	0/0	100	99.58	lac_VF_0428		fepB putative_ferric_iron_ABC_transporter_LCGL_RS18070_NC_017490.1:c1596948-1596007 Lactococcus garvieae Lg2 LCHL_1623
RTCLI04.fa	NZ_RSFD01000026.1	74655	75674	+	fepD	1-1020/1020	===============	0/0	100	99.02	lac_VF_0428		fepD putative_ferric_iron_ABC_transporter_LCGL_RS18065_NC_017490.1:c1596029-1595010 Lactococcus garvieae Lg2 LCHL_1622
RTCLI04.fa	NZ_RSFD01000026.1	75676	76452	+	fepC	1-777/777	===============	0/0	100	98.58	lac_VF_0428		fepC putative_ferric_iron_ABC_transporter_LCGL_RS18060_NC_017490.1:c1595008-1594232 Lactococcus garvieae Lg2 LCHL_1621
RTCLI04.fa	NZ_RSFD01000027.1	32485	33820	-	NADH_oxidase	1-1336/1338	===============	0/0	99.85	93.41	lac_VF_0428		NADH_oxidase LCGL_RS13300_NC_017490.1:678241-679578 Lactococcus garvieae Lg2
RTCLI04.fa	NZ_RSFD01000029.1	33130	34059	-	Adhesin_PsaA	1-930/930	===============	0/0	100	97.74	lac_VF_0428		Adhesin_PsaA NCBI_name = metal_ABC_transporter_substrate-binding_protein LCGL_RS17525 NC_017490.1:1502838-1503767 Lactococcus garvieae Lg2 complete genome old_locus_tag=LCGL_1533
RTCLI04.fa	NZ_RSFD01000029.1	46171	47472	+	Enolase	1-1302/1302	===============	0/0	100	99.69	lac_VF_0428		Enolase LCGL_RS17440_NC_017490.1:c1490708-1489407 Lactococcus garvieae Lg2
RTCLI04.fa	NZ_RSFD01000030.1	55014	55622	+	Superoxide_dismutase	1-609/609	===============	0/0	100	99.51	lac_VF_0428		Superoxide_dismutase LCGL_RS11445_NC_017490.1:289210-289818 Lactococcus garvieae Lg2 old_locus_tag=LCGL_0285
RTCLI04.fa	NZ_RSFD01000030.1	96310	96963	-	hemolysin1	1-654/654	===============	0/0	100	98.93	lac_VF_0428		hemolysin1 LCGL_RS11635F NC_017490.1:c332295-331642 Lactococcus garvieae Lg2 complete genome old_locus_tag=LCGL_0323
RTCLI04.fa	NZ_RSFD01000031.1	45926	47548	-	Adhesin_Pav	1-1623/1623	===============	0/0	100	99.32	lac_VF_0428		Adhesin_Pav NCBI name = Putative_fibronectin-binding_protein_LCGL_RS16560 NC_017490.1:1326392-1328014 Lactococcus garvieae Lg2 LCGL_1330
RTCLI04.fa	NZ_RSFD01000031.1	67902	68632	+	Sortase_A	2-732/732	===============	0/0	99.86	99.32	lac_VF_0428		Sortase_A LCGL_RS16475_NC_017490.1:c1306046-1305315 Lactococcus garvieae Lg2
RTCLI04.fa	NZ_RSFD01000032.1	5279	6607	+	hemolysin2	1-1329/1329	===============	0/0	100	98.72	lac_VF_0428		hemolysin2 LCGL_RS11890:382251-383579 Lactococcus garvieae Lg2 complete genome old_locus_tag=LCGL_0374
RTCLI04.fa	NZ_RSFD01000032.1	155944	156726	+	fecE	1-783/783	===============	0/0	100	99.36	lac_VF_0428		fecE putative_iron_transporter_LCGL_RS12640_NC_017490.1:544393-545175 Lactococcus garvieae Lg2 old_locus_tag=LCGL_0527
RTCLI04.fa	NZ_RSFD01000032.1	156716	157666	+	fecC	1-951/951	===============	0/0	100	99.37	lac_VF_0428		fecC putative_iron_transporter_LCGL_RS12645NC_017490.1:545165-546115 Lactococcus garvieae Lg2 old_locus_tag=LCGL_0528
RTCLI04.fa	NZ_RSFD01000032.1	157663	158601	+	fecD	1-939/939	===============	0/0	100	98.4	lac_VF_0428		fecD putative_iron_transporter_LCGL_RS12650_NC_017490.1:546112-547050 Lactococcus garvieae Lg2 old_locus_tag=LCGL_0529
RTCLI04.fa	NZ_RSFD01000032.1	158613	159554	+	fecB	1-942/942	===============	0/0	100	99.58	lac_VF_0428		fecB putative_iron_transporter(iron-heme_siderophore_like)_LCGL_RS12655_NC_017490.1:547062-548003 Lactococcus garvieae Lg2 old_locus_tag=LCGL_0530
RTCLI04.fa	NZ_RSFD01000032.1	222801	223610	+	hemolysin3	1-810/810	===============	0/0	100	99.14	lac_VF_0428		hemolysin3 Name=LCGL_RS12985 615478-616287 Lactococcus garvieae Lg2 complete genome old_locus_tag = LCGL_0597
RTCLI04.fa	NZ_RSFD01000033.1	63682	68792	-	Adhesin	1-5146/5146	========/======	2/35	99.32	97.28	lac_VF_0428		Adhesin NCBI name = Cell surface protein (putative Adhesin ) LCGL_RS11015 NC_017490.1:189794-194939 Lactococcus garvieae Lg2 complete genome old_locus_tag=LCGL_0196 paper-Morita
RTCLI04.fa	NZ_RSFD01000033.1	148943	149404	+	feoA	1-462/462	===============	0/0	100	99.13	lac_VF_0428		feoA putative_ferrous_iron_trasnporter__LCGL_RS10545_NC_017490.1:c109166-108705 Lactococcus garvieae Lg2
RTCLI04.fa	NZ_RSFD01000033.1	149417	151522	+	feoB	1-2106/2106	===============	0/0	100	98.72	lac_VF_0428		feoB putative_ferrous_iron_trasnporter_LCGL_RS10540_BNC_017490.1:c108692-106587 Lactococcus garvieae Lg2
RTCLI04.fa	NZ_RSFD01000034.1	55948	57660	-	Phosphoglucomutase	1-1713/1713	===============	0/0	100	98.6	lac_VF_0428		Phosphoglucomutase LCGL_RS17840_NC_017490.1:1558243-1559955 Lactococcus garvieae Lg2 ld_locus_tag=LCGL_1596
RTCLI04.fa	NZ_RSFD01000034.1	67989	69643	-	LPxTG-3	1-1647/1647	========/======	2/10	99.94	96.8	lac_VF_0428		LPxTG-3 LCGL_RS17790_NC_017490.1:1548182-1549828 Lactococcus garvieae Lg2 old_locus_tag=LCGL_1585
RTCLI04.fa	NZ_RSFD01000035.1	17038	17352	+	LPxTG-6	1-315/315	===============	0/0	100	97.78	lac_VF_0428		LPxTG-6 LPxTG_surface_protein_LCGL_RS14195_NC_017490.1:870285-870599 Lactococcus garvieae Lg2 old_locus_tag= LCGL_0844
RTCLI04.fa	NZ_RSFD01000035.1	284121	286229	-	LPxTG-1	1-2109/2109	===============	0/0	100	98.86	lac_VF_0428		LPxTG-1 LCGL_RS14985_NC_017490.1:1023654-1025762 Lactococcus garvieae Lg2 old_locus_tag= LCGL_1005
Shandong-K-29.fa	contig00001	146494	147102	+	Superoxide_dismutase	1-609/609	===============	0/0	100	96.06	lac_VF_0428		Superoxide_dismutase LCGL_RS11445_NC_017490.1:289210-289818 Lactococcus garvieae Lg2 old_locus_tag=LCGL_0285
Shandong-K-29.fa	contig00001	184662	185315	-	hemolysin1	1-654/654	===============	0/0	100	89.6	lac_VF_0428		hemolysin1 LCGL_RS11635F NC_017490.1:c332295-331642 Lactococcus garvieae Lg2 complete genome old_locus_tag=LCGL_0323
Shandong-K-29.fa	contig00001	236251	237579	+	hemolysin2	1-1329/1329	===============	0/0	100	94.73	lac_VF_0428		hemolysin2 LCGL_RS11890:382251-383579 Lactococcus garvieae Lg2 complete genome old_locus_tag=LCGL_0374
Shandong-K-29.fa	contig00001	380899	381681	+	fecE	1-783/783	===============	0/0	100	92.85	lac_VF_0428		fecE putative_iron_transporter_LCGL_RS12640_NC_017490.1:544393-545175 Lactococcus garvieae Lg2 old_locus_tag=LCGL_0527
Shandong-K-29.fa	contig00001	381671	382621	+	fecC	1-951/951	===============	0/0	100	88.54	lac_VF_0428		fecC putative_iron_transporter_LCGL_RS12645NC_017490.1:545165-546115 Lactococcus garvieae Lg2 old_locus_tag=LCGL_0528
Shandong-K-29.fa	contig00001	382618	383556	+	fecD	1-939/939	===============	0/0	100	88.61	lac_VF_0428		fecD putative_iron_transporter_LCGL_RS12650_NC_017490.1:546112-547050 Lactococcus garvieae Lg2 old_locus_tag=LCGL_0529
Shandong-K-29.fa	contig00001	383568	384509	+	fecB	1-942/942	===============	0/0	100	93.31	lac_VF_0428		fecB putative_iron_transporter(iron-heme_siderophore_like)_LCGL_RS12655_NC_017490.1:547062-548003 Lactococcus garvieae Lg2 old_locus_tag=LCGL_0530
Shandong-K-29.fa	contig00001	455391	456200	+	hemolysin3	1-810/810	===============	0/0	100	89.88	lac_VF_0428		hemolysin3 Name=LCGL_RS12985 615478-616287 Lactococcus garvieae Lg2 complete genome old_locus_tag = LCGL_0597
Shandong-K-29.fa	contig00001	537187	538809	-	Adhesin_Pav	1-1623/1623	===============	0/0	100	90.64	lac_VF_0428		Adhesin_Pav NCBI name = Putative_fibronectin-binding_protein_LCGL_RS16560 NC_017490.1:1326392-1328014 Lactococcus garvieae Lg2 LCGL_1330
Shandong-K-29.fa	contig00001	559336	560066	+	Sortase_A	2-732/732	===============	0/0	99.86	90.01	lac_VF_0428		Sortase_A LCGL_RS16475_NC_017490.1:c1306046-1305315 Lactococcus garvieae Lg2
Shandong-K-29.fa	contig00001	726498	726812	+	LPxTG-6	1-315/315	===============	0/0	100	87.3	lac_VF_0428		LPxTG-6 LPxTG_surface_protein_LCGL_RS14195_NC_017490.1:870285-870599 Lactococcus garvieae Lg2 old_locus_tag= LCGL_0844
Shandong-K-29.fa	contig00002	67607	68942	+	NADH_oxidase	1-1336/1338	===============	0/0	99.85	91.62	lac_VF_0428		NADH_oxidase LCGL_RS13300_NC_017490.1:678241-679578 Lactococcus garvieae Lg2
Shandong-K-29.fa	contig00003	125416	126705	-	Putative_collagenase	1-1290/1290	===============	0/0	100	93.41	lac_VF_0428		Putative_collagenase NCBI name = U32 family peptidase LCGL_RS18575_NC_017490.1:1699976-1701265 Lactococcus garvieae Lg2 old_locus_tag=LCGL_1724
Shandong-K-29.fa	contig00003	232184	233125	+	fepB	1-942/942	========/======	4/4	99.79	85.91	lac_VF_0428		fepB putative_ferric_iron_ABC_transporter_LCGL_RS18070_NC_017490.1:c1596948-1596007 Lactococcus garvieae Lg2 LCHL_1623
Shandong-K-29.fa	contig00003	233103	234122	+	fepD	1-1020/1020	===============	0/0	100	82.94	lac_VF_0428		fepD putative_ferric_iron_ABC_transporter_LCGL_RS18065_NC_017490.1:c1596029-1595010 Lactococcus garvieae Lg2 LCHL_1622
Shandong-K-29.fa	contig00003	234124	234899	+	fepC	1-776/777	===============	0/0	99.87	85.18	lac_VF_0428		fepC putative_ferric_iron_ABC_transporter_LCGL_RS18060_NC_017490.1:c1595008-1594232 Lactococcus garvieae Lg2 LCHL_1621
Shandong-K-29.fa	contig00004	919	2294	-	LPxTG-3	1-1376/1647	=============..	0/0	83.55	83.79	lac_VF_0428		LPxTG-3 LCGL_RS17790_NC_017490.1:1548182-1549828 Lactococcus garvieae Lg2 old_locus_tag=LCGL_1585
Shandong-K-29.fa	contig00004	85746	86675	-	Adhesin_PsaA	1-930/930	===============	0/0	100	90.64	lac_VF_0428		Adhesin_PsaA NCBI_name = metal_ABC_transporter_substrate-binding_protein LCGL_RS17525 NC_017490.1:1502838-1503767 Lactococcus garvieae Lg2 complete genome old_locus_tag=LCGL_1533
Shandong-K-29.fa	contig00004	98885	100186	+	Enolase	1-1302/1302	===============	0/0	100	99.54	lac_VF_0428		Enolase LCGL_RS17440_NC_017490.1:c1490708-1489407 Lactococcus garvieae Lg2
Shandong-K-29.fa	contig00005	38234	38695	+	feoA	1-462/462	===============	0/0	100	88.09	lac_VF_0428		feoA putative_ferrous_iron_trasnporter__LCGL_RS10545_NC_017490.1:c109166-108705 Lactococcus garvieae Lg2
Shandong-K-29.fa	contig00005	38708	40813	+	feoB	1-2106/2106	===============	0/0	100	90.46	lac_VF_0428		feoB putative_ferrous_iron_trasnporter_LCGL_RS10540_BNC_017490.1:c108692-106587 Lactococcus garvieae Lg2
Shandong-K-29.fa	contig00007	69653	70663	-	Glyceraldehyde-3-phosphate_dehydrogenase	1-1011/1011	===============	0/0	100	99.7	lac_VF_0428		Glyceraldehyde-3-phosphate_dehydrogenase LCGL_RS19790_NC_017490.1:c1929013-1928003 Lactococcus garvieae Lg2
Shandong-K-29.fa	contig00010	7181	8893	+	Phosphoglucomutase	1-1713/1713	===============	0/0	100	92.53	lac_VF_0428		Phosphoglucomutase LCGL_RS17840_NC_017490.1:1558243-1559955 Lactococcus garvieae Lg2 ld_locus_tag=LCGL_1596
Shandong-K-30.fa	contig00001	292645	292959	-	LPxTG-6	1-315/315	===============	0/0	100	87.3	lac_VF_0428		LPxTG-6 LPxTG_surface_protein_LCGL_RS14195_NC_017490.1:870285-870599 Lactococcus garvieae Lg2 old_locus_tag= LCGL_0844
Shandong-K-30.fa	contig00001	459391	460121	-	Sortase_A	2-732/732	===============	0/0	99.86	90.01	lac_VF_0428		Sortase_A LCGL_RS16475_NC_017490.1:c1306046-1305315 Lactococcus garvieae Lg2
Shandong-K-30.fa	contig00001	480653	482275	+	Adhesin_Pav	1-1623/1623	===============	0/0	100	90.64	lac_VF_0428		Adhesin_Pav NCBI name = Putative_fibronectin-binding_protein_LCGL_RS16560 NC_017490.1:1326392-1328014 Lactococcus garvieae Lg2 LCGL_1330
Shandong-K-30.fa	contig00001	563262	564071	-	hemolysin3	1-810/810	===============	0/0	100	89.88	lac_VF_0428		hemolysin3 Name=LCGL_RS12985 615478-616287 Lactococcus garvieae Lg2 complete genome old_locus_tag = LCGL_0597
Shandong-K-30.fa	contig00001	634953	635894	-	fecB	1-942/942	===============	0/0	100	93.31	lac_VF_0428		fecB putative_iron_transporter(iron-heme_siderophore_like)_LCGL_RS12655_NC_017490.1:547062-548003 Lactococcus garvieae Lg2 old_locus_tag=LCGL_0530
Shandong-K-30.fa	contig00001	635906	636844	-	fecD	1-939/939	===============	0/0	100	88.61	lac_VF_0428		fecD putative_iron_transporter_LCGL_RS12650_NC_017490.1:546112-547050 Lactococcus garvieae Lg2 old_locus_tag=LCGL_0529
Shandong-K-30.fa	contig00001	636841	637791	-	fecC	1-951/951	===============	0/0	100	88.54	lac_VF_0428		fecC putative_iron_transporter_LCGL_RS12645NC_017490.1:545165-546115 Lactococcus garvieae Lg2 old_locus_tag=LCGL_0528
Shandong-K-30.fa	contig00001	637781	638563	-	fecE	1-783/783	===============	0/0	100	92.85	lac_VF_0428		fecE putative_iron_transporter_LCGL_RS12640_NC_017490.1:544393-545175 Lactococcus garvieae Lg2 old_locus_tag=LCGL_0527
Shandong-K-30.fa	contig00001	781883	783211	-	hemolysin2	1-1329/1329	===============	0/0	100	94.73	lac_VF_0428		hemolysin2 LCGL_RS11890:382251-383579 Lactococcus garvieae Lg2 complete genome old_locus_tag=LCGL_0374
Shandong-K-30.fa	contig00001	834152	834805	+	hemolysin1	1-654/654	===============	0/0	100	89.6	lac_VF_0428		hemolysin1 LCGL_RS11635F NC_017490.1:c332295-331642 Lactococcus garvieae Lg2 complete genome old_locus_tag=LCGL_0323
Shandong-K-30.fa	contig00001	872365	872973	-	Superoxide_dismutase	1-609/609	===============	0/0	100	96.06	lac_VF_0428		Superoxide_dismutase LCGL_RS11445_NC_017490.1:289210-289818 Lactococcus garvieae Lg2 old_locus_tag=LCGL_0285
Shandong-K-30.fa	contig00001	1091822	1092283	+	feoA	1-462/462	===============	0/0	100	88.09	lac_VF_0428		feoA putative_ferrous_iron_trasnporter__LCGL_RS10545_NC_017490.1:c109166-108705 Lactococcus garvieae Lg2
Shandong-K-30.fa	contig00001	1092296	1094401	+	feoB	1-2106/2106	===============	0/0	100	90.46	lac_VF_0428		feoB putative_ferrous_iron_trasnporter_LCGL_RS10540_BNC_017490.1:c108692-106587 Lactococcus garvieae Lg2
Shandong-K-30.fa	contig00002	300190	301525	-	NADH_oxidase	1-1336/1338	===============	0/0	99.85	91.62	lac_VF_0428		NADH_oxidase LCGL_RS13300_NC_017490.1:678241-679578 Lactococcus garvieae Lg2
Shandong-K-30.fa	contig00003	125416	126705	-	Putative_collagenase	1-1290/1290	===============	0/0	100	93.41	lac_VF_0428		Putative_collagenase NCBI name = U32 family peptidase LCGL_RS18575_NC_017490.1:1699976-1701265 Lactococcus garvieae Lg2 old_locus_tag=LCGL_1724
Shandong-K-30.fa	contig00003	232189	233130	+	fepB	1-942/942	========/======	4/4	99.79	85.91	lac_VF_0428		fepB putative_ferric_iron_ABC_transporter_LCGL_RS18070_NC_017490.1:c1596948-1596007 Lactococcus garvieae Lg2 LCHL_1623
Shandong-K-30.fa	contig00003	233108	234127	+	fepD	1-1020/1020	===============	0/0	100	82.94	lac_VF_0428		fepD putative_ferric_iron_ABC_transporter_LCGL_RS18065_NC_017490.1:c1596029-1595010 Lactococcus garvieae Lg2 LCHL_1622
Shandong-K-30.fa	contig00003	234129	234904	+	fepC	1-776/777	===============	0/0	99.87	85.18	lac_VF_0428		fepC putative_ferric_iron_ABC_transporter_LCGL_RS18060_NC_017490.1:c1595008-1594232 Lactococcus garvieae Lg2 LCHL_1621
Shandong-K-30.fa	contig00004	17697	19409	-	Phosphoglucomutase	1-1713/1713	===============	0/0	100	92.53	lac_VF_0428		Phosphoglucomutase LCGL_RS17840_NC_017490.1:1558243-1559955 Lactococcus garvieae Lg2 ld_locus_tag=LCGL_1596
Shandong-K-30.fa	contig00004	27938	29313	-	LPxTG-3	1-1376/1647	=============..	0/0	83.55	83.79	lac_VF_0428		LPxTG-3 LCGL_RS17790_NC_017490.1:1548182-1549828 Lactococcus garvieae Lg2 old_locus_tag=LCGL_1585
Shandong-K-30.fa	contig00004	112765	113694	-	Adhesin_PsaA	1-930/930	===============	0/0	100	90.64	lac_VF_0428		Adhesin_PsaA NCBI_name = metal_ABC_transporter_substrate-binding_protein LCGL_RS17525 NC_017490.1:1502838-1503767 Lactococcus garvieae Lg2 complete genome old_locus_tag=LCGL_1533
Shandong-K-30.fa	contig00004	125904	127205	+	Enolase	1-1302/1302	===============	0/0	100	99.54	lac_VF_0428		Enolase LCGL_RS17440_NC_017490.1:c1490708-1489407 Lactococcus garvieae Lg2
Shandong-K-30.fa	contig00006	69653	70663	-	Glyceraldehyde-3-phosphate_dehydrogenase	1-1011/1011	===============	0/0	100	99.7	lac_VF_0428		Glyceraldehyde-3-phosphate_dehydrogenase LCGL_RS19790_NC_017490.1:c1929013-1928003 Lactococcus garvieae Lg2
Shandong-M-36.fa	contig00001	105998	108103	-	feoB	1-2106/2106	===============	0/0	100	90.22	lac_VF_0428		feoB putative_ferrous_iron_trasnporter_LCGL_RS10540_BNC_017490.1:c108692-106587 Lactococcus garvieae Lg2
Shandong-M-36.fa	contig00001	108116	108577	-	feoA	1-462/462	===============	0/0	100	88.09	lac_VF_0428		feoA putative_ferrous_iron_trasnporter__LCGL_RS10545_NC_017490.1:c109166-108705 Lactococcus garvieae Lg2
Shandong-M-36.fa	contig00001	294753	295361	+	Superoxide_dismutase	1-609/609	===============	0/0	100	95.89	lac_VF_0428		Superoxide_dismutase LCGL_RS11445_NC_017490.1:289210-289818 Lactococcus garvieae Lg2 old_locus_tag=LCGL_0285
Shandong-M-36.fa	contig00001	332923	333576	-	hemolysin1	1-654/654	===============	0/0	100	89.6	lac_VF_0428		hemolysin1 LCGL_RS11635F NC_017490.1:c332295-331642 Lactococcus garvieae Lg2 complete genome old_locus_tag=LCGL_0323
Shandong-M-36.fa	contig00001	382457	383785	+	hemolysin2	1-1329/1329	===============	0/0	100	94.73	lac_VF_0428		hemolysin2 LCGL_RS11890:382251-383579 Lactococcus garvieae Lg2 complete genome old_locus_tag=LCGL_0374
Shandong-M-36.fa	contig00001	521592	522374	+	fecE	1-783/783	===============	0/0	100	92.98	lac_VF_0428		fecE putative_iron_transporter_LCGL_RS12640_NC_017490.1:544393-545175 Lactococcus garvieae Lg2 old_locus_tag=LCGL_0527
Shandong-M-36.fa	contig00001	522364	523314	+	fecC	1-951/951	===============	0/0	100	88.43	lac_VF_0428		fecC putative_iron_transporter_LCGL_RS12645NC_017490.1:545165-546115 Lactococcus garvieae Lg2 old_locus_tag=LCGL_0528
Shandong-M-36.fa	contig00001	523311	524249	+	fecD	1-939/939	===============	0/0	100	88.39	lac_VF_0428		fecD putative_iron_transporter_LCGL_RS12650_NC_017490.1:546112-547050 Lactococcus garvieae Lg2 old_locus_tag=LCGL_0529
Shandong-M-36.fa	contig00001	524261	525202	+	fecB	1-942/942	===============	0/0	100	93.42	lac_VF_0428		fecB putative_iron_transporter(iron-heme_siderophore_like)_LCGL_RS12655_NC_017490.1:547062-548003 Lactococcus garvieae Lg2 old_locus_tag=LCGL_0530
Shandong-M-36.fa	contig00001	588529	589338	+	hemolysin3	1-810/810	===============	0/0	100	89.75	lac_VF_0428		hemolysin3 Name=LCGL_RS12985 615478-616287 Lactococcus garvieae Lg2 complete genome old_locus_tag = LCGL_0597
Shandong-M-36.fa	contig00002	47972	49594	-	Adhesin_Pav	1-1623/1623	===============	0/0	100	90.64	lac_VF_0428		Adhesin_Pav NCBI name = Putative_fibronectin-binding_protein_LCGL_RS16560 NC_017490.1:1326392-1328014 Lactococcus garvieae Lg2 LCGL_1330
Shandong-M-36.fa	contig00002	70181	70911	+	Sortase_A	2-732/732	===============	0/0	99.86	89.74	lac_VF_0428		Sortase_A LCGL_RS16475_NC_017490.1:c1306046-1305315 Lactococcus garvieae Lg2
Shandong-M-36.fa	contig00002	229647	229961	+	LPxTG-6	1-315/315	===============	0/0	100	86.98	lac_VF_0428		LPxTG-6 LPxTG_surface_protein_LCGL_RS14195_NC_017490.1:870285-870599 Lactococcus garvieae Lg2 old_locus_tag= LCGL_0844
Shandong-M-36.fa	contig00004	34424	35713	+	Putative_collagenase	1-1290/1290	===============	0/0	100	93.41	lac_VF_0428		Putative_collagenase NCBI name = U32 family peptidase LCGL_RS18575_NC_017490.1:1699976-1701265 Lactococcus garvieae Lg2 old_locus_tag=LCGL_1724
Shandong-M-36.fa	contig00005	88723	90058	-	NADH_oxidase	1-1336/1338	===============	0/0	99.85	91.54	lac_VF_0428		NADH_oxidase LCGL_RS13300_NC_017490.1:678241-679578 Lactococcus garvieae Lg2
Shandong-M-36.fa	contig00007	14049	14824	-	fepC	1-776/777	===============	0/0	99.87	85.18	lac_VF_0428		fepC putative_ferric_iron_ABC_transporter_LCGL_RS18060_NC_017490.1:c1595008-1594232 Lactococcus garvieae Lg2 LCHL_1621
Shandong-M-36.fa	contig00007	14826	15845	-	fepD	1-1020/1020	===============	0/0	100	83.14	lac_VF_0428		fepD putative_ferric_iron_ABC_transporter_LCGL_RS18065_NC_017490.1:c1596029-1595010 Lactococcus garvieae Lg2 LCHL_1622
Shandong-M-36.fa	contig00007	15823	16764	-	fepB	1-942/942	========/======	4/4	99.79	85.81	lac_VF_0428		fepB putative_ferric_iron_ABC_transporter_LCGL_RS18070_NC_017490.1:c1596948-1596007 Lactococcus garvieae Lg2 LCHL_1623
Shandong-M-36.fa	contig00009	4103	5113	+	Glyceraldehyde-3-phosphate_dehydrogenase	1-1011/1011	===============	0/0	100	99.7	lac_VF_0428		Glyceraldehyde-3-phosphate_dehydrogenase LCGL_RS19790_NC_017490.1:c1929013-1928003 Lactococcus garvieae Lg2
Shandong-M-36.fa	contig00011	103	1478	-	LPxTG-3	1-1376/1647	=============..	0/0	83.55	83.58	lac_VF_0428		LPxTG-3 LCGL_RS17790_NC_017490.1:1548182-1549828 Lactococcus garvieae Lg2 old_locus_tag=LCGL_1585
Shandong-M-36.fa	contig00012	18956	19885	-	Adhesin_PsaA	1-930/930	===============	0/0	100	90.64	lac_VF_0428		Adhesin_PsaA NCBI_name = metal_ABC_transporter_substrate-binding_protein LCGL_RS17525 NC_017490.1:1502838-1503767 Lactococcus garvieae Lg2 complete genome old_locus_tag=LCGL_1533
Shandong-M-36.fa	contig00012	32101	33402	+	Enolase	1-1302/1302	===============	0/0	100	99.54	lac_VF_0428		Enolase LCGL_RS17440_NC_017490.1:c1490708-1489407 Lactococcus garvieae Lg2
Shandong-M-36.fa	contig00013	17080	18792	-	Phosphoglucomutase	1-1713/1713	===============	0/0	100	92.59	lac_VF_0428		Phosphoglucomutase LCGL_RS17840_NC_017490.1:1558243-1559955 Lactococcus garvieae Lg2 ld_locus_tag=LCGL_1596
Shandong-M-37.fa	contig00001	46782	47390	+	Superoxide_dismutase	1-609/609	===============	0/0	100	96.06	lac_VF_0428		Superoxide_dismutase LCGL_RS11445_NC_017490.1:289210-289818 Lactococcus garvieae Lg2 old_locus_tag=LCGL_0285
Shandong-M-37.fa	contig00001	84952	85605	-	hemolysin1	1-654/654	===============	0/0	100	89.6	lac_VF_0428		hemolysin1 LCGL_RS11635F NC_017490.1:c332295-331642 Lactococcus garvieae Lg2 complete genome old_locus_tag=LCGL_0323
Shandong-M-37.fa	contig00001	134486	135814	+	hemolysin2	1-1329/1329	===============	0/0	100	94.88	lac_VF_0428		hemolysin2 LCGL_RS11890:382251-383579 Lactococcus garvieae Lg2 complete genome old_locus_tag=LCGL_0374
Shandong-M-37.fa	contig00001	315568	316350	+	fecE	1-783/783	===============	0/0	100	92.85	lac_VF_0428		fecE putative_iron_transporter_LCGL_RS12640_NC_017490.1:544393-545175 Lactococcus garvieae Lg2 old_locus_tag=LCGL_0527
Shandong-M-37.fa	contig00001	316340	317290	+	fecC	1-951/951	===============	0/0	100	88.64	lac_VF_0428		fecC putative_iron_transporter_LCGL_RS12645NC_017490.1:545165-546115 Lactococcus garvieae Lg2 old_locus_tag=LCGL_0528
Shandong-M-37.fa	contig00001	317287	318225	+	fecD	1-939/939	===============	0/0	100	88.28	lac_VF_0428		fecD putative_iron_transporter_LCGL_RS12650_NC_017490.1:546112-547050 Lactococcus garvieae Lg2 old_locus_tag=LCGL_0529
Shandong-M-37.fa	contig00001	318237	319178	+	fecB	1-942/942	===============	0/0	100	93.21	lac_VF_0428		fecB putative_iron_transporter(iron-heme_siderophore_like)_LCGL_RS12655_NC_017490.1:547062-548003 Lactococcus garvieae Lg2 old_locus_tag=LCGL_0530
Shandong-M-37.fa	contig00001	390422	391231	+	hemolysin3	1-810/810	===============	0/0	100	89.75	lac_VF_0428		hemolysin3 Name=LCGL_RS12985 615478-616287 Lactococcus garvieae Lg2 complete genome old_locus_tag = LCGL_0597
Shandong-M-37.fa	contig00001	472199	473821	-	Adhesin_Pav	1-1623/1623	===============	0/0	100	90.64	lac_VF_0428		Adhesin_Pav NCBI name = Putative_fibronectin-binding_protein_LCGL_RS16560 NC_017490.1:1326392-1328014 Lactococcus garvieae Lg2 LCGL_1330
Shandong-M-37.fa	contig00001	494495	495225	+	Sortase_A	2-732/732	===============	0/0	99.86	89.74	lac_VF_0428		Sortase_A LCGL_RS16475_NC_017490.1:c1306046-1305315 Lactococcus garvieae Lg2
Shandong-M-37.fa	contig00003	122789	124078	-	Putative_collagenase	1-1290/1290	===============	0/0	100	93.26	lac_VF_0428		Putative_collagenase NCBI name = U32 family peptidase LCGL_RS18575_NC_017490.1:1699976-1701265 Lactococcus garvieae Lg2 old_locus_tag=LCGL_1724
Shandong-M-37.fa	contig00003	229459	230400	+	fepB	1-942/942	========/======	4/4	99.79	85.91	lac_VF_0428		fepB putative_ferric_iron_ABC_transporter_LCGL_RS18070_NC_017490.1:c1596948-1596007 Lactococcus garvieae Lg2 LCHL_1623
Shandong-M-37.fa	contig00003	230378	231397	+	fepD	1-1020/1020	===============	0/0	100	83.14	lac_VF_0428		fepD putative_ferric_iron_ABC_transporter_LCGL_RS18065_NC_017490.1:c1596029-1595010 Lactococcus garvieae Lg2 LCHL_1622
Shandong-M-37.fa	contig00003	231399	232174	+	fepC	1-776/777	===============	0/0	99.87	85.44	lac_VF_0428		fepC putative_ferric_iron_ABC_transporter_LCGL_RS18060_NC_017490.1:c1595008-1594232 Lactococcus garvieae Lg2 LCHL_1621
Shandong-M-37.fa	contig00004	52469	53804	-	NADH_oxidase	1-1336/1338	===============	0/0	99.85	91.47	lac_VF_0428		NADH_oxidase LCGL_RS13300_NC_017490.1:678241-679578 Lactococcus garvieae Lg2
Shandong-M-37.fa	contig00004	193743	195044	-	Enolase	1-1302/1302	===============	0/0	100	99.31	lac_VF_0428		Enolase LCGL_RS17440_NC_017490.1:c1490708-1489407 Lactococcus garvieae Lg2
Shandong-M-37.fa	contig00005	109000	111105	-	feoB	1-2106/2106	===============	0/0	100	90.46	lac_VF_0428		feoB putative_ferrous_iron_trasnporter_LCGL_RS10540_BNC_017490.1:c108692-106587 Lactococcus garvieae Lg2
Shandong-M-37.fa	contig00005	111118	111579	-	feoA	1-462/462	===============	0/0	100	88.09	lac_VF_0428		feoA putative_ferrous_iron_trasnporter__LCGL_RS10545_NC_017490.1:c109166-108705 Lactococcus garvieae Lg2
Shandong-M-37.fa	contig00006	38518	38832	-	LPxTG-6	1-315/315	===============	0/0	100	87.3	lac_VF_0428		LPxTG-6 LPxTG_surface_protein_LCGL_RS14195_NC_017490.1:870285-870599 Lactococcus garvieae Lg2 old_locus_tag= LCGL_0844
Shandong-M-37.fa	contig00009	81944	82873	-	Adhesin_PsaA	1-930/930	===============	0/0	100	90.64	lac_VF_0428		Adhesin_PsaA NCBI_name = metal_ABC_transporter_substrate-binding_protein LCGL_RS17525 NC_017490.1:1502838-1503767 Lactococcus garvieae Lg2 complete genome old_locus_tag=LCGL_1533
Shandong-M-37.fa	contig00010	70116	71126	-	Glyceraldehyde-3-phosphate_dehydrogenase	1-1011/1011	===============	0/0	100	99.7	lac_VF_0428		Glyceraldehyde-3-phosphate_dehydrogenase LCGL_RS19790_NC_017490.1:c1929013-1928003 Lactococcus garvieae Lg2
Shandong-M-37.fa	contig00012	19353	21065	-	Phosphoglucomutase	1-1713/1713	===============	0/0	100	92.59	lac_VF_0428		Phosphoglucomutase LCGL_RS17840_NC_017490.1:1558243-1559955 Lactococcus garvieae Lg2 ld_locus_tag=LCGL_1596
Shanxi-A-01.fa	contig00001	97728	99833	-	feoB	1-2106/2106	===============	0/0	100	90.17	lac_VF_0428		feoB putative_ferrous_iron_trasnporter_LCGL_RS10540_BNC_017490.1:c108692-106587 Lactococcus garvieae Lg2
Shanxi-A-01.fa	contig00001	99846	100307	-	feoA	1-462/462	===============	0/0	100	88.09	lac_VF_0428		feoA putative_ferrous_iron_trasnporter__LCGL_RS10545_NC_017490.1:c109166-108705 Lactococcus garvieae Lg2
Shanxi-A-01.fa	contig00001	286481	287089	+	Superoxide_dismutase	1-609/609	===============	0/0	100	96.06	lac_VF_0428		Superoxide_dismutase LCGL_RS11445_NC_017490.1:289210-289818 Lactococcus garvieae Lg2 old_locus_tag=LCGL_0285
Shanxi-A-01.fa	contig00001	324651	325304	-	hemolysin1	1-654/654	===============	0/0	100	89.6	lac_VF_0428		hemolysin1 LCGL_RS11635F NC_017490.1:c332295-331642 Lactococcus garvieae Lg2 complete genome old_locus_tag=LCGL_0323
Shanxi-A-01.fa	contig00001	374185	375513	+	hemolysin2	1-1329/1329	===============	0/0	100	94.73	lac_VF_0428		hemolysin2 LCGL_RS11890:382251-383579 Lactococcus garvieae Lg2 complete genome old_locus_tag=LCGL_0374
Shanxi-A-01.fa	contig00001	513323	514105	+	fecE	1-783/783	===============	0/0	100	92.98	lac_VF_0428		fecE putative_iron_transporter_LCGL_RS12640_NC_017490.1:544393-545175 Lactococcus garvieae Lg2 old_locus_tag=LCGL_0527
Shanxi-A-01.fa	contig00001	514095	515045	+	fecC	1-951/951	===============	0/0	100	88.43	lac_VF_0428		fecC putative_iron_transporter_LCGL_RS12645NC_017490.1:545165-546115 Lactococcus garvieae Lg2 old_locus_tag=LCGL_0528
Shanxi-A-01.fa	contig00001	515042	515980	+	fecD	1-939/939	===============	0/0	100	88.5	lac_VF_0428		fecD putative_iron_transporter_LCGL_RS12650_NC_017490.1:546112-547050 Lactococcus garvieae Lg2 old_locus_tag=LCGL_0529
Shanxi-A-01.fa	contig00001	515992	516933	+	fecB	1-942/942	===============	0/0	100	93.42	lac_VF_0428		fecB putative_iron_transporter(iron-heme_siderophore_like)_LCGL_RS12655_NC_017490.1:547062-548003 Lactococcus garvieae Lg2 old_locus_tag=LCGL_0530
Shanxi-A-01.fa	contig00001	580259	581068	+	hemolysin3	1-810/810	===============	0/0	100	89.75	lac_VF_0428		hemolysin3 Name=LCGL_RS12985 615478-616287 Lactococcus garvieae Lg2 complete genome old_locus_tag = LCGL_0597
Shanxi-A-01.fa	contig00001	662055	663677	-	Adhesin_Pav	1-1623/1623	===============	0/0	100	90.64	lac_VF_0428		Adhesin_Pav NCBI name = Putative_fibronectin-binding_protein_LCGL_RS16560 NC_017490.1:1326392-1328014 Lactococcus garvieae Lg2 LCGL_1330
Shanxi-A-01.fa	contig00002	266891	268226	-	NADH_oxidase	1-1336/1338	===============	0/0	99.85	91.47	lac_VF_0428		NADH_oxidase LCGL_RS13300_NC_017490.1:678241-679578 Lactococcus garvieae Lg2
Shanxi-A-01.fa	contig00003	16244	16974	+	Sortase_A	2-732/732	===============	0/0	99.86	89.74	lac_VF_0428		Sortase_A LCGL_RS16475_NC_017490.1:c1306046-1305315 Lactococcus garvieae Lg2
Shanxi-A-01.fa	contig00003	215446	215760	+	LPxTG-6	1-315/315	===============	0/0	100	86.98	lac_VF_0428		LPxTG-6 LPxTG_surface_protein_LCGL_RS14195_NC_017490.1:870285-870599 Lactococcus garvieae Lg2 old_locus_tag= LCGL_0844
Shanxi-A-01.fa	contig00004	122895	124184	-	Putative_collagenase	1-1290/1290	===============	0/0	100	93.41	lac_VF_0428		Putative_collagenase NCBI name = U32 family peptidase LCGL_RS18575_NC_017490.1:1699976-1701265 Lactococcus garvieae Lg2 old_locus_tag=LCGL_1724
Shanxi-A-01.fa	contig00006	14049	14824	-	fepC	1-776/777	===============	0/0	99.87	85.18	lac_VF_0428		fepC putative_ferric_iron_ABC_transporter_LCGL_RS18060_NC_017490.1:c1595008-1594232 Lactococcus garvieae Lg2 LCHL_1621
Shanxi-A-01.fa	contig00006	14826	15845	-	fepD	1-1020/1020	===============	0/0	100	83.14	lac_VF_0428		fepD putative_ferric_iron_ABC_transporter_LCGL_RS18065_NC_017490.1:c1596029-1595010 Lactococcus garvieae Lg2 LCHL_1622
Shanxi-A-01.fa	contig00006	15823	16764	-	fepB	1-942/942	========/======	4/4	99.79	85.7	lac_VF_0428		fepB putative_ferric_iron_ABC_transporter_LCGL_RS18070_NC_017490.1:c1596948-1596007 Lactococcus garvieae Lg2 LCHL_1623
Shanxi-A-01.fa	contig00008	69651	70661	-	Glyceraldehyde-3-phosphate_dehydrogenase	1-1011/1011	===============	0/0	100	99.7	lac_VF_0428		Glyceraldehyde-3-phosphate_dehydrogenase LCGL_RS19790_NC_017490.1:c1929013-1928003 Lactococcus garvieae Lg2
Shanxi-A-01.fa	contig00009	3808	5109	-	Enolase	1-1302/1302	===============	0/0	100	99.54	lac_VF_0428		Enolase LCGL_RS17440_NC_017490.1:c1490708-1489407 Lactococcus garvieae Lg2
Shanxi-A-01.fa	contig00009	17325	18254	+	Adhesin_PsaA	1-930/930	===============	0/0	100	90.64	lac_VF_0428		Adhesin_PsaA NCBI_name = metal_ABC_transporter_substrate-binding_protein LCGL_RS17525 NC_017490.1:1502838-1503767 Lactococcus garvieae Lg2 complete genome old_locus_tag=LCGL_1533
Shanxi-A-01.fa	contig00009	61902	63235	+	LPxTG-3	1-1334/1647	=============..	0/0	81	84.03	lac_VF_0428		LPxTG-3 LCGL_RS17790_NC_017490.1:1548182-1549828 Lactococcus garvieae Lg2 old_locus_tag=LCGL_1585
Shanxi-A-01.fa	contig00010	8255	9967	+	Phosphoglucomutase	1-1713/1713	===============	0/0	100	92.59	lac_VF_0428		Phosphoglucomutase LCGL_RS17840_NC_017490.1:1558243-1559955 Lactococcus garvieae Lg2 ld_locus_tag=LCGL_1596
Shanxi-J-24.fa	contig00001	97721	99826	-	feoB	1-2106/2106	===============	0/0	100	90.46	lac_VF_0428		feoB putative_ferrous_iron_trasnporter_LCGL_RS10540_BNC_017490.1:c108692-106587 Lactococcus garvieae Lg2
Shanxi-J-24.fa	contig00001	99839	100300	-	feoA	1-462/462	===============	0/0	100	88.09	lac_VF_0428		feoA putative_ferrous_iron_trasnporter__LCGL_RS10545_NC_017490.1:c109166-108705 Lactococcus garvieae Lg2
Shanxi-J-24.fa	contig00001	284815	285423	+	Superoxide_dismutase	1-609/609	===============	0/0	100	96.06	lac_VF_0428		Superoxide_dismutase LCGL_RS11445_NC_017490.1:289210-289818 Lactococcus garvieae Lg2 old_locus_tag=LCGL_0285
Shanxi-J-24.fa	contig00001	322983	323636	-	hemolysin1	1-654/654	===============	0/0	100	89.6	lac_VF_0428		hemolysin1 LCGL_RS11635F NC_017490.1:c332295-331642 Lactococcus garvieae Lg2 complete genome old_locus_tag=LCGL_0323
Shanxi-J-24.fa	contig00001	374592	375920	+	hemolysin2	1-1329/1329	===============	0/0	100	94.73	lac_VF_0428		hemolysin2 LCGL_RS11890:382251-383579 Lactococcus garvieae Lg2 complete genome old_locus_tag=LCGL_0374
Shanxi-J-24.fa	contig00001	519240	520022	+	fecE	1-783/783	===============	0/0	100	92.85	lac_VF_0428		fecE putative_iron_transporter_LCGL_RS12640_NC_017490.1:544393-545175 Lactococcus garvieae Lg2 old_locus_tag=LCGL_0527
Shanxi-J-24.fa	contig00001	520012	520962	+	fecC	1-951/951	===============	0/0	100	88.54	lac_VF_0428		fecC putative_iron_transporter_LCGL_RS12645NC_017490.1:545165-546115 Lactococcus garvieae Lg2 old_locus_tag=LCGL_0528
Shanxi-J-24.fa	contig00001	520959	521897	+	fecD	1-939/939	===============	0/0	100	88.61	lac_VF_0428		fecD putative_iron_transporter_LCGL_RS12650_NC_017490.1:546112-547050 Lactococcus garvieae Lg2 old_locus_tag=LCGL_0529
Shanxi-J-24.fa	contig00001	521909	522850	+	fecB	1-942/942	===============	0/0	100	93.31	lac_VF_0428		fecB putative_iron_transporter(iron-heme_siderophore_like)_LCGL_RS12655_NC_017490.1:547062-548003 Lactococcus garvieae Lg2 old_locus_tag=LCGL_0530
Shanxi-J-24.fa	contig00001	593732	594541	+	hemolysin3	1-810/810	===============	0/0	100	89.88	lac_VF_0428		hemolysin3 Name=LCGL_RS12985 615478-616287 Lactococcus garvieae Lg2 complete genome old_locus_tag = LCGL_0597
Shanxi-J-24.fa	contig00001	675528	677150	-	Adhesin_Pav	1-1623/1623	===============	0/0	100	90.64	lac_VF_0428		Adhesin_Pav NCBI name = Putative_fibronectin-binding_protein_LCGL_RS16560 NC_017490.1:1326392-1328014 Lactococcus garvieae Lg2 LCGL_1330
Shanxi-J-24.fa	contig00001	697737	698467	+	Sortase_A	2-732/732	===============	0/0	99.86	90.01	lac_VF_0428		Sortase_A LCGL_RS16475_NC_017490.1:c1306046-1305315 Lactococcus garvieae Lg2
Shanxi-J-24.fa	contig00002	345124	345438	-	LPxTG-6	1-315/315	===============	0/0	100	87.3	lac_VF_0428		LPxTG-6 LPxTG_surface_protein_LCGL_RS14195_NC_017490.1:870285-870599 Lactococcus garvieae Lg2 old_locus_tag= LCGL_0844
Shanxi-J-24.fa	contig00003	67548	68883	+	NADH_oxidase	1-1336/1338	===============	0/0	99.85	91.62	lac_VF_0428		NADH_oxidase LCGL_RS13300_NC_017490.1:678241-679578 Lactococcus garvieae Lg2
Shanxi-J-24.fa	contig00004	125415	126704	-	Putative_collagenase	1-1290/1290	===============	0/0	100	93.41	lac_VF_0428		Putative_collagenase NCBI name = U32 family peptidase LCGL_RS18575_NC_017490.1:1699976-1701265 Lactococcus garvieae Lg2 old_locus_tag=LCGL_1724
Shanxi-J-24.fa	contig00004	232148	233089	+	fepB	1-942/942	========/======	4/4	99.79	85.91	lac_VF_0428		fepB putative_ferric_iron_ABC_transporter_LCGL_RS18070_NC_017490.1:c1596948-1596007 Lactococcus garvieae Lg2 LCHL_1623
Shanxi-J-24.fa	contig00004	233067	234086	+	fepD	1-1020/1020	===============	0/0	100	82.94	lac_VF_0428		fepD putative_ferric_iron_ABC_transporter_LCGL_RS18065_NC_017490.1:c1596029-1595010 Lactococcus garvieae Lg2 LCHL_1622
Shanxi-J-24.fa	contig00004	234088	234863	+	fepC	1-776/777	===============	0/0	99.87	85.05	lac_VF_0428		fepC putative_ferric_iron_ABC_transporter_LCGL_RS18060_NC_017490.1:c1595008-1594232 Lactococcus garvieae Lg2 LCHL_1621
Shanxi-J-24.fa	contig00005	64775	66076	-	Enolase	1-1302/1302	===============	0/0	100	99.54	lac_VF_0428		Enolase LCGL_RS17440_NC_017490.1:c1490708-1489407 Lactococcus garvieae Lg2
Shanxi-J-24.fa	contig00005	78285	79214	+	Adhesin_PsaA	1-930/930	===============	0/0	100	90.64	lac_VF_0428		Adhesin_PsaA NCBI_name = metal_ABC_transporter_substrate-binding_protein LCGL_RS17525 NC_017490.1:1502838-1503767 Lactococcus garvieae Lg2 complete genome old_locus_tag=LCGL_1533
Shanxi-J-24.fa	contig00006	4104	5114	+	Glyceraldehyde-3-phosphate_dehydrogenase	1-1011/1011	===============	0/0	100	99.7	lac_VF_0428		Glyceraldehyde-3-phosphate_dehydrogenase LCGL_RS19790_NC_017490.1:c1929013-1928003 Lactococcus garvieae Lg2
Shanxi-J-24.fa	contig00008	54248	55623	+	LPxTG-3	1-1376/1647	=============..	0/0	83.55	83.72	lac_VF_0428		LPxTG-3 LCGL_RS17790_NC_017490.1:1548182-1549828 Lactococcus garvieae Lg2 old_locus_tag=LCGL_1585
Shanxi-J-24.fa	contig00011	17697	19409	-	Phosphoglucomutase	1-1713/1713	===============	0/0	100	92.53	lac_VF_0428		Phosphoglucomutase LCGL_RS17840_NC_017490.1:1558243-1559955 Lactococcus garvieae Lg2 ld_locus_tag=LCGL_1596
[truncated: 396 more rows]
